# Supplementary material for: N-[2-(3,4-Dimeth­oxy­phenyl)eth­yl]-N-methyl­naphthalene-1-sulfonamide
Source: Acta Crystallogr Sect E Struct Rep Online. 2012 Feb 29;68(Pt 3):o890. doi: 10.1107/S1600536812008203 (PMC3297937; doi:10.1107/S1600536812008203)
Supplement: Supplementary file 1 [file e-68-0o890-sup1.cif]

##############################################################################
#                                                                            #
# This CIF contains the data in a paper accepted for publication in          #
# Acta Crystallographica Section E. It conforms to the requirements of       #
# Notes for Authors for Acta Crystallographica Section E, and has been       #
# peer reviewed under the auspices of the IUCr Commission on Journals.       #
#                                                                            #
# Full details of the Crystallographic Information File format               #
# are given in the paper "The Crystallographic Information File (CIF):       #
# a New Standard Archive File for Crystallography" by S. R. Hall, F. H.      #
# Allen and I. D. Brown [Acta Cryst. (1991), A47, 655-685].                  #
#                                                                            #
# The current version of the core CIF dictionary is obtainable from          #
# ftp://ftp.iucr.org/pub/cif_core.dic.                                       #
#                                                                            #
# Software is freely available for graphical display of the structure(s)     #
# in this CIF. For information consult the CIF software page                 #
# http://www.iucr.org/resources/cif/software.                                #
#                                                                            #
# This file may be used for bona fide research purposes within the           #
# scientific community so long as proper attribution is given to the journal # 
# article from which it was obtained.                                        #
#                                                                            #
##############################################################################
data_global
_audit_creation_method     SHELXL97
_journal_date_recd_electronic     2012-02-21
_journal_date_accepted     2012-02-23
_journal_name_full     'Acta Crystallographica, Section E'
_journal_year     2012
_journal_volume     68
_journal_issue      3
_journal_page_first     o890
_journal_page_last     o890
_journal_paper_category     QO
_journal_paper_doi     10.1107/S1600536812008203
_journal_coeditor_code     BT5826
_publ_contact_author_name     'G. Chakkaravarthi'
_publ_contact_author_address
;
Department of Physics
CPCL Polytechnic College
Chennai 600 068
India
;
_publ_contact_author_email     'chakkaravarthi_2005@yahoo.com'
_publ_contact_author_fax     ?
_publ_contact_author_phone     '09940334668'
_publ_section_title
;
<i>N</i>-[2-(3,4-Dimethoxyphenyl)ethyl]-<i>N</i>-methylnaphthalene-1-sulfonamide
;
loop_
    _publ_author_name
    _publ_author_address
    'Jasmine P. Vennila'
;
Department of Physics,
Panimalar Institute of Technology,
Chennai 602 103,
India
;
    'D. John Thiruvadigal'
;
Department of Physics,
SRM University,
Kattankulathur Campus,
Chennai,
India
;
    'Helen P. Kavitha'
;
Department of Chemistry,
SRM University,
Ramapuram Campus
Chennai 600 089,
India
;
    'G. Chakkaravarthi'
;
Department of Physics,
CPCL Polytechnic College,
Chennai 600 068,
India
;
    'V. Manivannan'
;
Department of Research and Development,
PRIST University,
Vallam,
Thanjavur 613 403,
Tamil Nadu,
India
;
data_I
_audit_creation_method     SHELXL-97
_chemical_name_systematic
;
<i>N</i>-[2-(3,4-Dimethoxyphenyl)ethyl]-<i>N</i>-methylnaphthalene-1-sulfonamide
;
_chemical_name_common     ?
_chemical_formula_moiety     'C21 H23 N O4 S'
_chemical_formula_sum     'C21 H23 N O4 S'
_chemical_formula_iupac     'C21 H23 N O4 S'
_chemical_formula_weight     385.46
_chemical_melting_point     ?
_symmetry_cell_setting     orthorhombic
_symmetry_space_group_name_H-M     'P b c a'
_symmetry_space_group_name_Hall     '-P 2ac 2ab'
loop_
    _symmetry_equiv_pos_as_xyz
    'x, y, z'
    '-x+1/2, -y, z+1/2'
    'x+1/2, -y+1/2, -z'
    '-x, y+1/2, -z+1/2'
    '-x, -y, -z'
    'x-1/2, y, -z-1/2'
    '-x-1/2, y-1/2, z'
    'x, -y-1/2, z-1/2'
_cell_length_a     10.070(5)
_cell_length_b     14.120(4)
_cell_length_c     27.229(5)
_cell_angle_alpha     90.00
_cell_angle_beta     90.00
_cell_angle_gamma     90.00
_cell_volume     3872(2)
_cell_formula_units_Z     8
_cell_measurement_reflns_used     26403
_cell_measurement_theta_min     2.5
_cell_measurement_theta_max     29.3
_cell_measurement_temperature     295(2)
_exptl_crystal_description     block
_exptl_crystal_colour     colourless
_exptl_crystal_size_max     0.34
_exptl_crystal_size_mid     0.30
_exptl_crystal_size_min     0.28
_exptl_crystal_density_diffrn     1.323
_exptl_crystal_density_meas     ?
_exptl_crystal_density_method     'not measured'
_exptl_crystal_F_000     1632
_exptl_absorpt_coefficient_mu     0.194
_exptl_absorpt_correction_type     multi-scan
_exptl_absorpt_process_details     '(SADABS; Sheldrick, 1996)'
_exptl_absorpt_correction_T_min     0.9371
_exptl_absorpt_correction_T_max     0.9478
_exptl_special_details
;
;
_diffrn_ambient_temperature     295(2)
_diffrn_radiation_type     MoK\a
_diffrn_radiation_wavelength     0.71073
_diffrn_radiation_source     'fine-focus sealed tube'
_diffrn_radiation_monochromator     graphite
_diffrn_measurement_device_type     'Bruker Kappa APEXII'
_diffrn_measurement_method     '\w and \f'
_diffrn_detector_area_resol_mean     ?
_diffrn_reflns_number     9215
_diffrn_reflns_av_R_equivalents     0.0406
_diffrn_reflns_av_sigmaI/netI     0.0340
_diffrn_reflns_theta_min     2.52
_diffrn_reflns_theta_max     29.34
_diffrn_reflns_theta_full     29.34
_diffrn_measured_fraction_theta_max     0.988
_diffrn_measured_fraction_theta_full     0.988
_diffrn_reflns_limit_h_min     -13
_diffrn_reflns_limit_h_max     13
_diffrn_reflns_limit_k_min     -10
_diffrn_reflns_limit_k_max     19
_diffrn_reflns_limit_l_min     -36
_diffrn_reflns_limit_l_max     37
_diffrn_standards_number     0
_diffrn_standards_interval_count     ?
_diffrn_standards_interval_time     0
_diffrn_standards_decay_%     ?
_refine_special_details
;
;
_reflns_number_total     5239
_reflns_number_gt     3248
_reflns_threshold_expression     I>2\s(I)
_refine_ls_structure_factor_coef     Fsqd
_refine_ls_matrix_type     full
_refine_ls_R_factor_all     0.0850
_refine_ls_R_factor_gt     0.0450
_refine_ls_wR_factor_gt     0.1004
_refine_ls_wR_factor_ref     0.1197
_refine_ls_goodness_of_fit_ref     1.011
_refine_ls_restrained_S_all     1.011
_refine_ls_number_reflns     5239
_refine_ls_number_parameters     247
_refine_ls_number_restraints     0
_refine_ls_hydrogen_treatment     constr
_refine_ls_weighting_scheme     calc
_refine_ls_weighting_details
         'calc w=1/[\s^2^(Fo^2^)+(0.0441P)^2^+1.1352P] where P=(Fo^2^+2Fc^2^)/3'
_atom_sites_solution_hydrogens     geom
_atom_sites_solution_primary     direct
_atom_sites_solution_secondary     difmap
_refine_ls_shift/su_max     0.000
_refine_ls_shift/su_mean     0.000
_refine_diff_density_max     0.213
_refine_diff_density_min     -0.384
_refine_ls_extinction_method     none
_refine_ls_extinction_coef     ?
loop_
    _atom_type_symbol
    _atom_type_description
    _atom_type_scat_dispersion_real
    _atom_type_scat_dispersion_imag
    _atom_type_scat_source
    'C' 'C' 0.0033 0.0016
                         'International Tables Vol C Tables 4.2.6.8 and 6.1.1.4'
    'H' 'H' 0.0000 0.0000
                         'International Tables Vol C Tables 4.2.6.8 and 6.1.1.4'
    'N' 'N' 0.0061 0.0033
                         'International Tables Vol C Tables 4.2.6.8 and 6.1.1.4'
    'O' 'O' 0.0106 0.0060
                         'International Tables Vol C Tables 4.2.6.8 and 6.1.1.4'
    'S' 'S' 0.1246 0.1234
                         'International Tables Vol C Tables 4.2.6.8 and 6.1.1.4'
_computing_data_collection     'APEX2 (Bruker, 2004)'
_computing_cell_refinement     'SAINT (Bruker, 2004)'
_computing_data_reduction     'SAINT (Bruker, 2004)'
_computing_structure_solution     'SHELXS97 (Sheldrick, 2008)'
_computing_structure_refinement     'SHELXL97 (Sheldrick, 2008)'
_computing_molecular_graphics     'PLATON (Spek, 2009)'
_computing_publication_material     'SHELXL97 (Sheldrick, 2008)'
loop_
    _atom_site_type_symbol
    _atom_site_label
    _atom_site_fract_x
    _atom_site_fract_y
    _atom_site_fract_z
    _atom_site_U_iso_or_equiv
    _atom_site_adp_type
    _atom_site_calc_flag
    _atom_site_refinement_flags
    _atom_site_occupancy
    _atom_site_symmetry_multiplicity
    _atom_site_disorder_assembly
    _atom_site_disorder_group
    C C1 0.92055(17) 0.36733(11) 0.08433(6) 0.0419(4) Uani d . 1 1 . .
    C C2 0.94855(17) 0.35623(11) 0.13542(6) 0.0404(4) Uani d . 1 1 . .
    C C3 0.8706(2) 0.30395(13) 0.16901(7) 0.0524(5) Uani d . 1 1 . .
    H H3 0.7930 0.2749 0.1583 0.063 Uiso calc R 1 1 . .
    C C4 0.9080(2) 0.29561(14) 0.21685(7) 0.0623(6) Uani d . 1 1 . .
    H H4 0.8551 0.2612 0.2384 0.075 Uiso calc R 1 1 . .
    C C5 1.0239(2) 0.33759(14) 0.23403(7) 0.0640(6) Uani d . 1 1 . .
    H H5 1.0485 0.3303 0.2667 0.077 Uiso calc R 1 1 . .
    C C6 1.1009(2) 0.38904(14) 0.20327(7) 0.0583(5) Uani d . 1 1 . .
    H H6 1.1779 0.4173 0.2151 0.070 Uiso calc R 1 1 . .
    C C7 1.06558(19) 0.40032(12) 0.15342(6) 0.0463(4) Uani d . 1 1 . .
    C C8 1.1458(2) 0.45408(13) 0.12135(8) 0.0586(5) Uani d . 1 1 . .
    H H8 1.2222 0.4829 0.1334 0.070 Uiso calc R 1 1 . .
    C C9 1.1141(2) 0.46457(14) 0.07347(8) 0.0614(5) Uani d . 1 1 . .
    H H9 1.1674 0.5012 0.0531 0.074 Uiso calc R 1 1 . .
    C C10 1.0010(2) 0.42025(12) 0.05468(7) 0.0521(5) Uani d . 1 1 . .
    H H10 0.9803 0.4268 0.0216 0.063 Uiso calc R 1 1 . .
    C C11 0.6973(2) 0.13869(18) 0.06506(9) 0.0765(7) Uani d . 1 1 . .
    H H11A 0.6656 0.1242 0.0327 0.115 Uiso calc R 1 1 . .
    H H11B 0.6282 0.1695 0.0834 0.115 Uiso calc R 1 1 . .
    H H11C 0.7224 0.0812 0.0814 0.115 Uiso calc R 1 1 . .
    C C12 0.92293(19) 0.16608(13) 0.03129(6) 0.0498(4) Uani d . 1 1 . .
    H H12A 0.9896 0.2153 0.0282 0.060 Uiso calc R 1 1 . .
    H H12B 0.8901 0.1516 -0.0014 0.060 Uiso calc R 1 1 . .
    C C13 0.98652(19) 0.07800(12) 0.05306(6) 0.0493(4) Uani d . 1 1 . .
    H H13A 0.9214 0.0274 0.0533 0.059 Uiso calc R 1 1 . .
    H H13B 1.0591 0.0583 0.0320 0.059 Uiso calc R 1 1 . .
    C C14 1.03892(17) 0.09117(11) 0.10439(6) 0.0408(4) Uani d . 1 1 . .
    C C15 0.98454(18) 0.04479(12) 0.14386(6) 0.0481(4) Uani d . 1 1 . .
    H H15 0.9130 0.0042 0.1390 0.058 Uiso calc R 1 1 . .
    C C16 1.03471(19) 0.05758(12) 0.19086(6) 0.0496(4) Uani d . 1 1 . .
    H H16 0.9955 0.0264 0.2172 0.059 Uiso calc R 1 1 . .
    C C17 1.14125(18) 0.11561(12) 0.19879(6) 0.0432(4) Uani d . 1 1 . .
    C C18 1.19942(16) 0.16272(12) 0.15871(6) 0.0400(4) Uani d . 1 1 . .
    C C19 1.14727(16) 0.15094(12) 0.11246(6) 0.0396(4) Uani d . 1 1 . .
    H H19 1.1847 0.1833 0.0861 0.048 Uiso calc R 1 1 . .
    C C20 1.1405(3) 0.08946(18) 0.28507(7) 0.0775(7) Uani d . 1 1 . .
    H H20A 1.0503 0.1109 0.2878 0.116 Uiso calc R 1 1 . .
    H H20B 1.1889 0.1075 0.3140 0.116 Uiso calc R 1 1 . .
    H H20C 1.1417 0.0218 0.2818 0.116 Uiso calc R 1 1 . .
    C C21 1.3788(2) 0.25648(17) 0.12955(8) 0.0718(6) Uani d . 1 1 . .
    H H21A 1.4030 0.2076 0.1068 0.108 Uiso calc R 1 1 . .
    H H21B 1.4575 0.2871 0.1415 0.108 Uiso calc R 1 1 . .
    H H21C 1.3233 0.3021 0.1133 0.108 Uiso calc R 1 1 . .
    N N1 0.81255(14) 0.20151(10) 0.06160(5) 0.0460(4) Uani d . 1 1 . .
    O O1 0.78111(16) 0.34316(12) 0.00575(6) 0.0787(5) Uani d . 1 1 . .
    O O2 0.66402(14) 0.33351(11) 0.08444(7) 0.0782(5) Uani d . 1 1 . .
    O O3 1.20031(14) 0.13109(10) 0.24318(4) 0.0611(4) Uani d . 1 1 . .
    O O4 1.30859(13) 0.21602(10) 0.16952(5) 0.0563(3) Uani d . 1 1 . .
    S S1 0.78111(5) 0.31428(4) 0.056242(19) 0.05377(15) Uani d . 1 1 . .
loop_
    _atom_site_aniso_label
    _atom_site_aniso_U_11
    _atom_site_aniso_U_22
    _atom_site_aniso_U_33
    _atom_site_aniso_U_12
    _atom_site_aniso_U_13
    _atom_site_aniso_U_23
    C1 0.0431(9) 0.0320(8) 0.0507(10) 0.0023(7) 0.0041(8) 0.0032(7)
    C2 0.0467(9) 0.0276(8) 0.0469(9) 0.0013(7) 0.0096(8) -0.0001(7)
    C3 0.0557(11) 0.0467(11) 0.0549(11) -0.0065(9) 0.0141(9) 0.0008(8)
    C4 0.0846(15) 0.0499(12) 0.0524(12) -0.0034(11) 0.0223(11) 0.0054(9)
    C5 0.0966(17) 0.0504(12) 0.0449(10) 0.0050(12) 0.0016(11) -0.0040(9)
    C6 0.0765(14) 0.0458(11) 0.0526(11) -0.0035(10) -0.0043(10) -0.0114(9)
    C7 0.0569(11) 0.0311(9) 0.0510(10) -0.0020(8) 0.0051(8) -0.0066(7)
    C8 0.0617(12) 0.0451(11) 0.0689(13) -0.0199(9) 0.0048(10) -0.0040(9)
    C9 0.0691(13) 0.0511(12) 0.0640(12) -0.0204(10) 0.0132(11) 0.0092(10)
    C10 0.0632(12) 0.0449(10) 0.0484(10) -0.0020(9) 0.0045(9) 0.0100(8)
    C11 0.0538(13) 0.0750(16) 0.1008(18) -0.0260(11) -0.0027(12) -0.0060(13)
    C12 0.0542(11) 0.0564(11) 0.0389(9) -0.0039(9) -0.0016(8) -0.0026(8)
    C13 0.0562(11) 0.0451(10) 0.0467(10) -0.0019(9) -0.0007(8) -0.0122(8)
    C14 0.0465(9) 0.0346(8) 0.0413(9) 0.0060(7) 0.0008(7) -0.0070(7)
    C15 0.0513(10) 0.0409(9) 0.0521(10) -0.0090(8) -0.0017(9) -0.0022(8)
    C16 0.0579(11) 0.0460(10) 0.0447(10) -0.0100(9) 0.0034(8) 0.0051(8)
    C17 0.0489(10) 0.0420(9) 0.0388(9) -0.0004(8) -0.0017(8) -0.0016(7)
    C18 0.0384(9) 0.0369(9) 0.0447(9) 0.0000(7) 0.0020(7) -0.0030(7)
    C19 0.0416(9) 0.0367(9) 0.0405(9) 0.0037(7) 0.0068(7) -0.0008(7)
    C20 0.1034(19) 0.0884(16) 0.0407(11) -0.0257(15) -0.0018(12) 0.0064(11)
    C21 0.0554(12) 0.0881(17) 0.0717(14) -0.0249(12) 0.0095(11) 0.0059(12)
    N1 0.0383(7) 0.0474(9) 0.0524(9) -0.0076(6) -0.0042(6) 0.0007(7)
    O1 0.0816(11) 0.0849(11) 0.0697(10) -0.0032(9) -0.0314(8) 0.0276(8)
    O2 0.0397(8) 0.0758(11) 0.1191(14) 0.0113(7) 0.0055(8) 0.0047(9)
    O3 0.0721(9) 0.0705(9) 0.0408(7) -0.0192(7) -0.0081(6) 0.0050(6)
    O4 0.0484(7) 0.0687(9) 0.0518(7) -0.0179(6) -0.0003(6) 0.0008(6)
    S1 0.0413(2) 0.0552(3) 0.0648(3) 0.0029(2) -0.0096(2) 0.0108(2)
_geom_special_details     ?
loop_
    _geom_bond_atom_site_label_1
    _geom_bond_atom_site_label_2
    _geom_bond_site_symmetry_2
    _geom_bond_distance
    _geom_bond_publ_flag
    C1 C10 . 1.366(2) ?
    C1 C2 . 1.428(2) ?
    C1 S1 . 1.7656(19) ?
    C2 C3 . 1.413(2) ?
    C2 C7 . 1.420(2) ?
    C3 C4 . 1.361(3) ?
    C3 H3 . 0.9300 ?
    C4 C5 . 1.390(3) ?
    C4 H4 . 0.9300 ?
    C5 C6 . 1.353(3) ?
    C5 H5 . 0.9300 ?
    C6 C7 . 1.412(3) ?
    C6 H6 . 0.9300 ?
    C7 C8 . 1.411(3) ?
    C8 C9 . 1.350(3) ?
    C8 H8 . 0.9300 ?
    C9 C10 . 1.396(3) ?
    C9 H9 . 0.9300 ?
    C10 H10 . 0.9300 ?
    C11 N1 . 1.464(2) ?
    C11 H11A . 0.9600 ?
    C11 H11B . 0.9600 ?
    C11 H11C . 0.9600 ?
    C12 N1 . 1.472(2) ?
    C12 C13 . 1.519(2) ?
    C12 H12A . 0.9700 ?
    C12 H12B . 0.9700 ?
    C13 C14 . 1.506(2) ?
    C13 H13A . 0.9700 ?
    C13 H13B . 0.9700 ?
    C14 C15 . 1.372(2) ?
    C14 C19 . 1.397(2) ?
    C15 C16 . 1.388(2) ?
    C15 H15 . 0.9300 ?
    C16 C17 . 1.367(2) ?
    C16 H16 . 0.9300 ?
    C17 O3 . 1.365(2) ?
    C17 C18 . 1.406(2) ?
    C18 O4 . 1.364(2) ?
    C18 C19 . 1.375(2) ?
    C19 H19 . 0.9300 ?
    C20 O3 . 1.418(2) ?
    C20 H20A . 0.9600 ?
    C20 H20B . 0.9600 ?
    C20 H20C . 0.9600 ?
    C21 O4 . 1.418(2) ?
    C21 H21A . 0.9600 ?
    C21 H21B . 0.9600 ?
    C21 H21C . 0.9600 ?
    N1 S1 . 1.6300(16) ?
    O1 S1 . 1.4341(15) ?
    O2 S1 . 1.4330(16) ?
loop_
    _geom_angle_atom_site_label_1
    _geom_angle_atom_site_label_2
    _geom_angle_atom_site_label_3
    _geom_angle_site_symmetry_1
    _geom_angle_site_symmetry_3
    _geom_angle
    _geom_angle_publ_flag
    C10 C1 C2 . . 121.23(16) ?
    C10 C1 S1 . . 116.60(14) ?
    C2 C1 S1 . . 122.17(12) ?
    C3 C2 C7 . . 117.79(17) ?
    C3 C2 C1 . . 125.33(17) ?
    C7 C2 C1 . . 116.87(15) ?
    C4 C3 C2 . . 120.74(19) ?
    C4 C3 H3 . . 119.6 ?
    C2 C3 H3 . . 119.6 ?
    C3 C4 C5 . . 121.16(19) ?
    C3 C4 H4 . . 119.4 ?
    C5 C4 H4 . . 119.4 ?
    C6 C5 C4 . . 120.11(19) ?
    C6 C5 H5 . . 119.9 ?
    C4 C5 H5 . . 119.9 ?
    C5 C6 C7 . . 120.8(2) ?
    C5 C6 H6 . . 119.6 ?
    C7 C6 H6 . . 119.6 ?
    C8 C7 C6 . . 120.76(18) ?
    C8 C7 C2 . . 119.83(17) ?
    C6 C7 C2 . . 119.41(17) ?
    C9 C8 C7 . . 121.38(19) ?
    C9 C8 H8 . . 119.3 ?
    C7 C8 H8 . . 119.3 ?
    C8 C9 C10 . . 119.84(18) ?
    C8 C9 H9 . . 120.1 ?
    C10 C9 H9 . . 120.1 ?
    C1 C10 C9 . . 120.81(18) ?
    C1 C10 H10 . . 119.6 ?
    C9 C10 H10 . . 119.6 ?
    N1 C11 H11A . . 109.5 ?
    N1 C11 H11B . . 109.5 ?
    H11A C11 H11B . . 109.5 ?
    N1 C11 H11C . . 109.5 ?
    H11A C11 H11C . . 109.5 ?
    H11B C11 H11C . . 109.5 ?
    N1 C12 C13 . . 112.19(14) ?
    N1 C12 H12A . . 109.2 ?
    C13 C12 H12A . . 109.2 ?
    N1 C12 H12B . . 109.2 ?
    C13 C12 H12B . . 109.2 ?
    H12A C12 H12B . . 107.9 ?
    C14 C13 C12 . . 114.14(14) ?
    C14 C13 H13A . . 108.7 ?
    C12 C13 H13A . . 108.7 ?
    C14 C13 H13B . . 108.7 ?
    C12 C13 H13B . . 108.7 ?
    H13A C13 H13B . . 107.6 ?
    C15 C14 C19 . . 118.48(16) ?
    C15 C14 C13 . . 121.88(16) ?
    C19 C14 C13 . . 119.63(15) ?
    C14 C15 C16 . . 120.98(17) ?
    C14 C15 H15 . . 119.5 ?
    C16 C15 H15 . . 119.5 ?
    C17 C16 C15 . . 120.63(16) ?
    C17 C16 H16 . . 119.7 ?
    C15 C16 H16 . . 119.7 ?
    O3 C17 C16 . . 125.31(16) ?
    O3 C17 C18 . . 115.48(16) ?
    C16 C17 C18 . . 119.20(16) ?
    O4 C18 C19 . . 124.91(15) ?
    O4 C18 C17 . . 115.41(15) ?
    C19 C18 C17 . . 119.66(16) ?
    C18 C19 C14 . . 121.04(15) ?
    C18 C19 H19 . . 119.5 ?
    C14 C19 H19 . . 119.5 ?
    O3 C20 H20A . . 109.5 ?
    O3 C20 H20B . . 109.5 ?
    H20A C20 H20B . . 109.5 ?
    O3 C20 H20C . . 109.5 ?
    H20A C20 H20C . . 109.5 ?
    H20B C20 H20C . . 109.5 ?
    O4 C21 H21A . . 109.5 ?
    O4 C21 H21B . . 109.5 ?
    H21A C21 H21B . . 109.5 ?
    O4 C21 H21C . . 109.5 ?
    H21A C21 H21C . . 109.5 ?
    H21B C21 H21C . . 109.5 ?
    C11 N1 C12 . . 115.39(16) ?
    C11 N1 S1 . . 116.34(14) ?
    C12 N1 S1 . . 115.37(12) ?
    C17 O3 C20 . . 117.45(16) ?
    C18 O4 C21 . . 117.28(15) ?
    O2 S1 O1 . . 117.38(10) ?
    O2 S1 N1 . . 107.27(9) ?
    O1 S1 N1 . . 111.32(9) ?
    O2 S1 C1 . . 109.99(10) ?
    O1 S1 C1 . . 107.14(9) ?
    N1 S1 C1 . . 102.78(8) ?
loop_
    _geom_torsion_atom_site_label_1
    _geom_torsion_atom_site_label_2
    _geom_torsion_atom_site_label_3
    _geom_torsion_atom_site_label_4
    _geom_torsion_site_symmetry_1
    _geom_torsion_site_symmetry_2
    _geom_torsion_site_symmetry_3
    _geom_torsion_site_symmetry_4
    _geom_torsion
    _geom_torsion_publ_flag
    C10 C1 C2 C3 . . . . 179.26(17) ?
    S1 C1 C2 C3 . . . . -0.5(2) ?
    C10 C1 C2 C7 . . . . -1.8(2) ?
    S1 C1 C2 C7 . . . . 178.39(12) ?
    C7 C2 C3 C4 . . . . -0.7(3) ?
    C1 C2 C3 C4 . . . . 178.20(17) ?
    C2 C3 C4 C5 . . . . -0.4(3) ?
    C3 C4 C5 C6 . . . . 1.0(3) ?
    C4 C5 C6 C7 . . . . -0.5(3) ?
    C5 C6 C7 C8 . . . . 179.94(19) ?
    C5 C6 C7 C2 . . . . -0.6(3) ?
    C3 C2 C7 C8 . . . . -179.36(17) ?
    C1 C2 C7 C8 . . . . 1.6(2) ?
    C3 C2 C7 C6 . . . . 1.2(2) ?
    C1 C2 C7 C6 . . . . -177.81(16) ?
    C6 C7 C8 C9 . . . . 179.26(19) ?
    C2 C7 C8 C9 . . . . -0.2(3) ?
    C7 C8 C9 C10 . . . . -1.2(3) ?
    C2 C1 C10 C9 . . . . 0.5(3) ?
    S1 C1 C10 C9 . . . . -179.67(15) ?
    C8 C9 C10 C1 . . . . 1.0(3) ?
    N1 C12 C13 C14 . . . . -57.6(2) ?
    C12 C13 C14 C15 . . . . 113.75(19) ?
    C12 C13 C14 C19 . . . . -67.3(2) ?
    C19 C14 C15 C16 . . . . 0.7(3) ?
    C13 C14 C15 C16 . . . . 179.70(16) ?
    C14 C15 C16 C17 . . . . -1.1(3) ?
    C15 C16 C17 O3 . . . . -178.17(17) ?
    C15 C16 C17 C18 . . . . 0.3(3) ?
    O3 C17 C18 O4 . . . . 1.2(2) ?
    C16 C17 C18 O4 . . . . -177.34(16) ?
    O3 C17 C18 C19 . . . . 179.58(15) ?
    C16 C17 C18 C19 . . . . 1.0(3) ?
    O4 C18 C19 C14 . . . . 176.77(15) ?
    C17 C18 C19 C14 . . . . -1.4(2) ?
    C15 C14 C19 C18 . . . . 0.5(2) ?
    C13 C14 C19 C18 . . . . -178.45(15) ?
    C13 C12 N1 C11 . . . . -65.3(2) ?
    C13 C12 N1 S1 . . . . 154.41(12) ?
    C16 C17 O3 C20 . . . . -5.1(3) ?
    C18 C17 O3 C20 . . . . 176.43(18) ?
    C19 C18 O4 C21 . . . . -4.9(3) ?
    C17 C18 O4 C21 . . . . 173.40(17) ?
    C11 N1 S1 O2 . . . . 34.67(17) ?
    C12 N1 S1 O2 . . . . 174.52(13) ?
    C11 N1 S1 O1 . . . . -95.00(16) ?
    C12 N1 S1 O1 . . . . 44.86(15) ?
    C11 N1 S1 C1 . . . . 150.62(15) ?
    C12 N1 S1 C1 . . . . -69.52(14) ?
    C10 C1 S1 O2 . . . . -130.70(15) ?
    C2 C1 S1 O2 . . . . 49.10(16) ?
    C10 C1 S1 O1 . . . . -2.07(17) ?
    C2 C1 S1 O1 . . . . 177.73(14) ?
    C10 C1 S1 N1 . . . . 115.32(14) ?
    C2 C1 S1 N1 . . . . -64.88(15) ?
loop_
    _geom_hbond_atom_site_label_D
    _geom_hbond_atom_site_label_H
    _geom_hbond_atom_site_label_A
    _geom_hbond_site_symmetry_A
    _geom_hbond_distance_DH
    _geom_hbond_distance_HA
    _geom_hbond_distance_DA
    _geom_hbond_angle_DHA
    _geom_hbond_publ_flag
    C3 H3 O2 . 0.93 2.53 3.132(3) 122 y
    C10 H10 O1 . 0.93 2.37 2.804(3) 109 y
    C11 H11B O2 . 0.96 2.34 2.821(3) 110 y
    C4 H4 O3 6_556 0.93 2.46 3.310(3) 152 y
    C8 H8 Cg3 7_755 0.93 2.59 3.488(3) 163 y
    C20 H20C Cg2 4_745 0.96 2.92 3.740(3) 144 y
_iucr_refine_instructions_details
;
TITL HKV22 in Pbca
CELL  0.71073  10.0700  14.1200  27.2290   90.000   90.000   90.000
ZERR     8.00   0.0050   0.0040   0.0050    0.000    0.000    0.000
LATT   1
SYMM  1/2 - X, - Y, 1/2 + Z
SYMM  1/2 + X, 1/2 - Y, - Z
SYMM  - X, 1/2 + Y, 1/2 - Z
SFAC  C    H    N    O    S
UNIT  168  184  8    32   8
MERG   2
OMIT     0   0   2
FMAP   2
PLAN   25
SIZE     0.28   0.30   0.34
TEMP 22
ACTA
BOND   $H
CONF
HTAB  C3 O2
HTAB C10 O1
HTAB C11 O2
HTAB C4 O3_$1
EQIV $1  -1/2+x,y,1/2-z
L.S.   4
WGHT    0.044100    1.135200
FVAR       0.31517
C1    1    0.920553    0.367327    0.084326    11.00000    0.04313    0.03197 =
         0.05066    0.00317    0.00409    0.00228
C2    1    0.948552    0.356233    0.135418    11.00000    0.04667    0.02759 =
         0.04695   -0.00006    0.00958    0.00134
C3    1    0.870648    0.303953    0.169013    11.00000    0.05565    0.04674 =
         0.05490    0.00080    0.01408   -0.00648
AFIX  43
H3    2    0.792963    0.274924    0.158312    11.00000   -1.20000
AFIX   0
C4    1    0.908030    0.295609    0.216853    11.00000    0.08456    0.04994 =
         0.05237    0.00536    0.02231   -0.00344
AFIX  43
H4    2    0.855115    0.261208    0.238425    11.00000   -1.20000
AFIX   0
C5    1    1.023885    0.337593    0.234031    11.00000    0.09660    0.05039 =
         0.04489   -0.00404    0.00159    0.00496
AFIX  43
H5    2    1.048545    0.330306    0.266728    11.00000   -1.20000
AFIX   0
C6    1    1.100850    0.389045    0.203269    11.00000    0.07654    0.04577 =
         0.05256   -0.01136   -0.00434   -0.00354
AFIX  43
H6    2    1.177890    0.417322    0.215092    11.00000   -1.20000
AFIX   0
C7    1    1.065584    0.400319    0.153415    11.00000    0.05687    0.03114 =
         0.05099   -0.00665    0.00509   -0.00200
C8    1    1.145834    0.454077    0.121348    11.00000    0.06172    0.04508 =
         0.06888   -0.00401    0.00481   -0.01994
AFIX  43
H8    2    1.222184    0.482877    0.133440    11.00000   -1.20000
AFIX   0
C9    1    1.114083    0.464574    0.073473    11.00000    0.06909    0.05114 =
         0.06397    0.00920    0.01319   -0.02042
AFIX  43
H9    2    1.167388    0.501240    0.053067    11.00000   -1.20000
AFIX   0
C10   1    1.001032    0.420246    0.054679    11.00000    0.06320    0.04488 =
         0.04837    0.00995    0.00453   -0.00202
AFIX  43
H10   2    0.980258    0.426824    0.021575    11.00000   -1.20000
AFIX   0
C11   1    0.697286    0.138691    0.065065    11.00000    0.05383    0.07498 =
         0.10080   -0.00600   -0.00271   -0.02599
AFIX 137
H11A  2    0.665619    0.124199    0.032670    11.00000   -1.50000
H11B  2    0.628225    0.169493    0.083383    11.00000   -1.50000
H11C  2    0.722427    0.081183    0.081412    11.00000   -1.50000
AFIX   0
C12   1    0.922930    0.166076    0.031291    11.00000    0.05415    0.05640 =
         0.03891   -0.00261   -0.00156   -0.00391
AFIX  23
H12A  2    0.989635    0.215272    0.028186    11.00000   -1.20000
H12B  2    0.890134    0.151580   -0.001350    11.00000   -1.20000
AFIX   0
C13   1    0.986519    0.078004    0.053063    11.00000    0.05623    0.04508 =
         0.04673   -0.01224   -0.00072   -0.00188
AFIX  23
H13A  2    0.921383    0.027397    0.053332    11.00000   -1.20000
H13B  2    1.059084    0.058329    0.031974    11.00000   -1.20000
AFIX   0
C14   1    1.038916    0.091174    0.104395    11.00000    0.04646    0.03465 =
         0.04126   -0.00702    0.00078    0.00604
C15   1    0.984545    0.044786    0.143862    11.00000    0.05130    0.04092 =
         0.05211   -0.00217   -0.00173   -0.00898
AFIX  43
H15   2    0.913015    0.004178    0.139035    11.00000   -1.20000
AFIX   0
C16   1    1.034712    0.057575    0.190859    11.00000    0.05792    0.04603 =
         0.04471    0.00510    0.00340   -0.00996
AFIX  43
H16   2    0.995493    0.026373    0.217210    11.00000   -1.20000
AFIX   0
C17   1    1.141253    0.115612    0.198795    11.00000    0.04894    0.04198 =
         0.03879   -0.00157   -0.00171   -0.00035
C18   1    1.199422    0.162718    0.158712    11.00000    0.03839    0.03687 =
         0.04472   -0.00298    0.00198    0.00000
C19   1    1.147269    0.150939    0.112459    11.00000    0.04162    0.03669 =
         0.04052   -0.00081    0.00684    0.00371
AFIX  43
H19   2    1.184720    0.183270    0.086122    11.00000   -1.20000
AFIX   0
C20   1    1.140467    0.089456    0.285069    11.00000    0.10344    0.08839 =
         0.04072    0.00640   -0.00184   -0.02574
AFIX 137
H20A  2    1.050315    0.110929    0.287799    11.00000   -1.50000
H20B  2    1.188911    0.107486    0.313959    11.00000   -1.50000
H20C  2    1.141650    0.021763    0.281815    11.00000   -1.50000
AFIX   0
C21   1    1.378792    0.256480    0.129553    11.00000    0.05541    0.08814 =
         0.07174    0.00595    0.00951   -0.02493
AFIX 137
H21A  2    1.403049    0.207582    0.106759    11.00000   -1.50000
H21B  2    1.457509    0.287145    0.141498    11.00000   -1.50000
H21C  2    1.323347    0.302105    0.113342    11.00000   -1.50000
AFIX   0
N1    3    0.812547    0.201513    0.061601    11.00000    0.03832    0.04740 =
         0.05243    0.00072   -0.00420   -0.00761
O1    4    0.781108    0.343157    0.005748    11.00000    0.08155    0.08485 =
         0.06973    0.02759   -0.03139   -0.00318
O2    4    0.664024    0.333513    0.084442    11.00000    0.03970    0.07582 =
         0.11911    0.00468    0.00552    0.01132
O3    4    1.200309    0.131088    0.243179    11.00000    0.07207    0.07053 =
         0.04076    0.00495   -0.00809   -0.01922
O4    4    1.308590    0.216020    0.169523    11.00000    0.04840    0.06869 =
         0.05180    0.00078   -0.00029   -0.01792
S1    5    0.781112    0.314285    0.056242    11.00000    0.04129    0.05518 =
         0.06484    0.01076   -0.00961    0.00290
HKLF    4
REM  HKV22 in Pbca
REM R1 =  0.0450 for   3248 Fo > 4sig(Fo)  and  0.0850 for all   5239 data
REM    247 parameters refined using      0 restraints
END
WGHT      0.0441      1.1353
REM Highest difference peak  0.213,  deepest hole -0.384,  1-sigma level  0.039
Q1    1   0.8747  0.3305  0.0725  11.00000  0.05    0.21
Q2    1   0.9444  0.3604  0.1085  11.00000  0.05    0.18
Q3    1   0.9889  0.0926  0.1252  11.00000  0.05    0.15
Q4    1   0.8372  0.3140  0.0211  11.00000  0.05    0.15
Q5    1   1.1930  0.1238  0.1767  11.00000  0.05    0.15
Q6    1   0.7498  0.3279  0.0878  11.00000  0.05    0.15
Q7    1   1.1429  0.4383  0.0957  11.00000  0.05    0.15
;
