# Supplementary material for: N-[2-(3,4-Dimeth­oxy­phenyl)eth­yl]-N-methyl­naphthalene-1-sulfonamide
Source: Acta Crystallogr Sect E Struct Rep Online. 2012 Feb 29;68(Pt 3):o890. doi: 10.1107/S1600536812008203 (PMC3297937; doi:10.1107/S1600536812008203)
Supplement: Supplementary file 2 [file e-68-0o890-Isup2.hkl]

#
# h,k,l, Fc-squared, Fo-squared, sigma(Fo-squared) and status flag
#
data_I
_shelx_title ' HKV22 in Pbca'
_shelx_refln_list_code          4
_shelx_F_calc_maximum      321.51
_exptl_crystal_F_000      1632.00
_reflns_d_resolution_high  0.7252
 
loop_
 _symmetry_equiv_pos_as_xyz
 'x, y, z'
 '-x+1/2, -y, z+1/2'
 'x+1/2, -y+1/2, -z'
 '-x, y+1/2, -z+1/2'
 '-x, -y, -z'
 'x-1/2, y, -z-1/2'
 '-x-1/2, y-1/2, z'
 'x, -y-1/2, z-1/2'
 
_cell_length_a    10.0700
_cell_length_b    14.1200
_cell_length_c    27.2290
_cell_angle_alpha  90.000
_cell_angle_beta   90.000
_cell_angle_gamma  90.000
 
_shelx_F_squared_multiplier     1.000
 
loop_
 _refln_index_h
 _refln_index_k
 _refln_index_l
 _refln_F_squared_calc
 _refln_F_squared_meas
 _refln_F_squared_sigma
 _refln_observed_status
   2   0   0     1301.73     1454.92     28.87 o
   4   0   0        0.78       -2.27      4.83 o
   6   0   0     3582.66     3581.22    101.12 o
   8   0   0      727.37      694.75     28.58 o
  10   0   0      509.98      425.88     27.42 o
  12   0   0      319.74      353.99     52.80 o
   2   1   0     2118.50     2150.31     25.40 o
   4   1   0       57.41       90.51      5.87 o
   6   1   0     2852.17     2834.10     43.78 o
   8   1   0     5401.88     5274.56     76.54 o
  10   1   0      335.71      322.62     17.71 o
  12   1   0       12.27        5.78     13.65 o
   0   2   0    32693.55    30542.69   1183.73 o
   2   2   0    60140.47    58372.43   1248.12 o
   4   2   0      622.76      790.70     15.71 o
   6   2   0      171.63      137.85     18.25 o
   8   2   0     1296.07     1273.74     28.36 o
  10   2   0      305.08      291.93     16.92 o
  12   2   0       99.08      115.82     18.92 o
   2   3   0   103367.31    98822.37   1151.11 o
   4   3   0     6475.52     6768.14     85.19 o
   6   3   0      251.12      308.07     11.85 o
   8   3   0      111.87      121.13     10.85 o
  10   3   0      221.24      218.95     18.31 o
  12   3   0        5.66       11.99     14.51 o
   0   4   0    74960.72    70119.79   2083.56 o
   2   4   0       28.89       46.19      3.81 o
   4   4   0      491.27      485.84     10.57 o
   6   4   0        0.88        1.69      4.95 o
   8   4   0      867.13      884.35     23.17 o
  10   4   0       89.35       98.83     14.75 o
  12   4   0        1.27       -9.71     13.21 o
   2   5   0      888.98      975.44     15.05 o
   4   5   0     7858.72     8561.81    111.13 o
   6   5   0       73.04       47.26      6.47 o
   8   5   0      613.07      589.05     19.11 o
  10   5   0       23.35       16.09     12.37 o
  12   5   0      256.52      284.99     23.90 o
   0   6   0    10684.18    11101.46    185.04 o
   2   6   0    21339.99    22176.71    259.35 o
   4   6   0        9.50       56.55      5.51 o
   6   6   0      136.23      155.33     13.93 o
   8   6   0      942.08      894.69     28.19 o
  10   6   0       34.15       16.47     11.98 o
  12   6   0        2.74        3.36     14.85 o
   2   7   0     1753.08     1818.47     36.16 o
   4   7   0       40.95       36.10      5.27 o
   6   7   0     2500.32     2463.49     47.20 o
   8   7   0     1345.88     1397.48     36.60 o
  10   7   0      246.29      251.40     20.31 o
  12   7   0       84.82      100.79     19.25 o
   0   8   0     7155.62     7321.02    124.89 o
   2   8   0      110.09      122.67      7.60 o
   4   8   0     2862.63     2827.26     54.05 o
   6   8   0     1029.48      953.73     25.99 o
   8   8   0       82.04       95.19     12.68 o
  10   8   0       26.81       15.17     12.67 o
  12   8   0        3.39       -3.10     15.08 o
   2   9   0     2137.33     2171.55     36.85 o
   4   9   0     7511.79     7403.54     93.42 o
   6   9   0       97.10       94.09     10.56 o
   8   9   0      430.12      498.43     27.43 o
  10   9   0      155.14      171.10     18.35 o
  12   9   0        2.23       -5.98     17.61 o
   0  10   0       29.20       46.09      6.26 o
   2  10   0      357.48      324.86     12.68 o
   4  10   0        0.45       -1.27      4.77 o
   6  10   0      398.02      371.96     16.85 o
   8  10   0        0.30      -10.77     10.77 o
  10  10   0       34.35       34.76     18.40 o
   2  11   0      186.12      158.66     21.04 o
   4  11   0     1692.66     1645.46     39.55 o
   6  11   0      277.86      247.66     17.17 o
   8  11   0      122.51      124.91     17.40 o
  10  11   0       45.03       83.98     26.48 o
   2  12   0      202.88      183.42     19.43 o
   4  12   0      727.37      707.32     23.33 o
   6  12   0       83.38       72.77     12.43 o
   8  12   0        0.15       13.54     13.76 o
  10  12   0        5.48      -16.36     16.36 o
   2  13   0      537.09      510.30     30.80 o
   4  13   0      641.88      672.45     23.09 o
   6  13   0       26.90        5.44     13.29 o
   8  13   0       35.34       33.03     15.99 o
  10  13   0       91.35      100.81     21.24 o
   2  14   0      154.83      199.63     21.85 o
   4  14   0       93.01      102.40     11.63 o
   6  14   0      165.83      170.47     16.74 o
   8  14   0      124.35      133.46     19.72 o
   4  15   0      133.89      174.84     16.56 o
   6  15   0       69.59       63.58     13.78 o
   8  15   0       24.36       31.15     16.84 o
   2  16   0      257.86      258.02     20.44 o
   4  16   0       19.14       16.83     10.15 o
   6  16   0       29.70       32.44     13.27 o
   2  17   0      689.66      729.86     31.71 o
   6  17   0        4.92      -19.23     20.03 o
   1   1   1      323.73      271.69      3.63 o
   2   1   1     3244.15     3126.34     25.11 o
   3   1   1     6003.02     5835.41     51.38 o
   4   1   1     1527.78     1542.15     17.53 o
   5   1   1       32.69       72.35      4.78 o
   6   1   1      610.12      637.13     12.05 o
   7   1   1     1283.62     1266.59     18.87 o
   8   1   1        0.97        0.86      5.56 o
   9   1   1      533.71      553.07     14.44 o
  10   1   1       94.13       85.54      8.63 o
  11   1   1       44.76       58.42      8.81 o
  12   1   1       39.05       44.17     11.02 o
  13   1   1       10.83       -8.98     13.32 o
   0   2   1     1102.68     1083.73     16.35 o
   1   2   1    16706.05    17484.71    137.64 o
   2   2   1    12359.22    12727.54    100.03 o
   3   2   1     4278.04     4034.60     34.55 o
   4   2   1      475.59      515.40      8.64 o
   5   2   1      589.12      574.92     10.19 o
   6   2   1     3613.42     3926.32     39.89 o
   7   2   1       48.79       58.65      5.69 o
   8   2   1       57.34       55.19      6.43 o
   9   2   1       35.22       32.75      6.76 o
  10   2   1       32.77       30.64      7.39 o
  11   2   1        0.45       -8.28      8.28 o
  12   2   1       50.26       20.73     12.02 o
  13   2   1      104.42      107.91     14.03 o
   1   3   1       69.57       90.01      3.77 o
   2   3   1    14975.67    15351.81    127.58 o
   3   3   1     1995.45     2291.68     21.23 o
   4   3   1     1492.05     1475.27     16.99 o
   5   3   1     2795.82     2526.62     26.97 o
   6   3   1       16.71       14.40      4.85 o
   7   3   1     4845.81     4555.25     46.56 o
   8   3   1      393.74      366.89     15.42 o
   9   3   1     1621.20     1618.94     24.55 o
  10   3   1      334.36      338.23     16.96 o
  11   3   1      279.00      297.45     19.37 o
  12   3   1       79.49      105.88     12.86 o
  13   3   1       11.84       11.00     11.10 o
   0   4   1    12549.58    12108.30    128.89 o
   1   4   1    37015.31    36611.47    346.82 o
   2   4   1    10098.37    10362.01     82.13 o
   3   4   1     3260.52     3289.50     28.82 o
   4   4   1     1296.48     1425.30     16.61 o
   5   4   1        6.13        4.73      3.05 o
   6   4   1       30.39       33.28      4.27 o
   7   4   1      104.76      120.54      6.67 o
   8   4   1      641.87      603.25     18.89 o
   9   4   1       58.57       53.94      7.93 o
  10   4   1      127.32      156.96     12.03 o
  11   4   1       76.66       74.06     11.18 o
  12   4   1       26.05       20.14     10.65 o
  13   4   1       89.86      108.07     17.79 o
   1   5   1      331.84      352.20      8.66 o
   2   5   1      389.62      394.85      7.26 o
   3   5   1      186.39      127.29      3.73 o
   4   5   1     1653.57     1877.18     20.63 o
   5   5   1      647.68      580.59     11.08 o
   6   5   1      268.21      271.95      7.77 o
   7   5   1      312.62      302.40      9.23 o
   8   5   1      635.78      642.66     15.69 o
   9   5   1      910.35      941.11     29.40 o
  10   5   1       32.87       40.12      9.93 o
  11   5   1      502.46      517.37     19.29 o
  12   5   1       26.77       39.45     13.31 o
  13   5   1        0.69       -6.48     11.17 o
   0   6   1     1103.45     1063.46     15.41 o
   1   6   1        0.52       13.99      2.08 o
   2   6   1     6664.98     7059.75     57.24 o
   3   6   1     3189.74     3059.29     29.06 o
   4   6   1     2293.24     2343.74     22.65 o
   5   6   1      467.45      449.56      8.96 o
   6   6   1        6.88        6.83      3.40 o
   7   6   1       89.38       90.68      8.22 o
   8   6   1      584.68      534.28     15.81 o
   9   6   1       73.55       79.07     10.00 o
  10   6   1       28.28       17.67      8.74 o
  11   6   1       60.46       65.40     11.13 o
  12   6   1       55.34       46.26     11.51 o
  13   6   1       29.11       32.95     13.63 o
   1   7   1      305.69      372.45      6.04 o
   2   7   1      557.66      722.44     10.71 o
   3   7   1     1546.72     1541.25     16.68 o
   4   7   1     2404.58     2446.68     25.41 o
   5   7   1       99.59      100.34      5.30 o
   6   7   1      728.15      690.78     18.21 o
   7   7   1      205.35      166.32      9.79 o
   8   7   1        6.93        3.51      6.96 o
   9   7   1       22.34       12.87      8.93 o
  10   7   1      128.13      150.35     12.54 o
  11   7   1       18.11        8.32      9.95 o
  12   7   1        3.12       -4.41     10.37 o
   0   8   1      109.18      122.39      5.33 o
   1   8   1     1098.34     1172.75     13.50 o
   2   8   1       42.81       40.25      3.89 o
   3   8   1      757.40      798.26     11.47 o
   4   8   1       36.34       50.50      3.99 o
   5   8   1        0.20       -0.48      3.66 o
   6   8   1      158.26      134.61      8.29 o
   7   8   1      175.94      182.25      9.80 o
   8   8   1        2.47        8.37      6.71 o
   9   8   1       10.61       -4.22      7.40 o
  10   8   1       47.98       43.77      9.85 o
  11   8   1       19.74        6.08      9.84 o
  12   8   1        6.34      -13.59     13.59 o
   1   9   1      614.80      577.73      9.62 o
   2   9   1       16.16       13.84      2.70 o
   3   9   1      102.28      109.20      6.52 o
   4   9   1       48.38       45.24      7.33 o
   5   9   1      201.34      198.55     11.42 o
   6   9   1      570.11      510.62     13.61 o
   7   9   1        5.09       -5.62      5.62 o
   8   9   1      253.67      236.39     11.82 o
   9   9   1      138.29      135.96     13.94 o
  10   9   1       26.02       15.93      9.22 o
  11   9   1      119.41      121.62     16.54 o
  12   9   1       15.52       18.15     13.81 o
   0  10   1      271.72      266.36      9.37 o
   1  10   1     1906.99     1892.34     26.07 o
   2  10   1      973.66      978.86     23.45 o
   3  10   1     1158.02     1108.93     14.23 o
   4  10   1      304.05      297.98      8.16 o
   5  10   1        5.60       -0.74      5.15 o
   6  10   1      239.71      240.35     13.21 o
   7  10   1        1.32        1.27      6.88 o
   8  10   1        0.00       -8.07      8.07 o
   9  10   1        5.39       -5.42      9.21 o
  10  10   1        9.70        5.25     11.21 o
  11  10   1      103.80      102.70     16.28 o
   1  11   1      162.55      165.53      6.49 o
   2  11   1       27.51       26.94      4.41 o
   3  11   1        0.08        1.04      3.52 o
   4  11   1      368.80      417.37     16.23 o
   5  11   1      386.69      399.67     13.53 o
   6  11   1       22.13       19.97      7.31 o
   7  11   1       18.14       21.99     10.04 o
   8  11   1        7.31       -0.17      8.84 o
   9  11   1      310.05      333.65     18.14 o
  10  11   1      121.06      103.08     15.03 o
  11  11   1       57.80       60.52     14.68 o
   0  12   1      811.35      811.60     31.51 o
   1  12   1      103.98       95.20     10.13 o
   2  12   1      126.40      137.19     12.43 o
   3  12   1      836.91      840.68     17.13 o
   4  12   1        3.21        0.27      5.20 o
   5  12   1        3.01        4.32      8.33 o
   6  12   1       16.59       -1.61      6.95 o
   7  12   1        3.86       -0.52      7.97 o
   8  12   1        0.19       -7.62      8.71 o
   9  12   1       22.58       24.83     11.52 o
  10  12   1       53.66       61.48     14.84 o
   1  13   1      182.49      197.21     18.22 o
   2  13   1       37.50       41.70     10.46 o
   3  13   1      394.72      357.19     11.31 o
   4  13   1       15.59       17.49      5.91 o
   5  13   1       14.70       10.80      8.75 o
   6  13   1        4.59       13.25     11.96 o
   7  13   1       22.71       37.64      9.72 o
   8  13   1       49.61       43.15     11.34 o
   9  13   1       82.77       70.93     13.26 o
  10  13   1       11.83       20.62     12.41 o
   1  14   1        2.23      -11.28     11.28 o
   2  14   1      125.88      113.37     13.13 o
   3  14   1       81.78       84.10      7.10 o
   4  14   1      151.25      154.73      9.07 o
   5  14   1      161.40      169.97     10.34 o
   6  14   1       35.47       13.45      8.02 o
   7  14   1      183.23      204.32     24.45 o
   8  14   1        1.79       13.66     10.51 o
   9  14   1        3.96        3.81     11.51 o
   2  15   1      333.25      332.81     27.18 o
   3  15   1        0.00       12.27      6.07 o
   4  15   1      256.12      241.12     11.13 o
   5  15   1        2.58       -5.01     14.84 o
   6  15   1        0.98        4.49      7.93 o
   7  15   1       29.05       10.20      9.95 o
   8  15   1        8.52        8.22     10.87 o
   2  16   1       68.81       88.28     10.12 o
   3  16   1      343.67      352.05     13.83 o
   4  16   1       14.20        8.75     10.37 o
   5  16   1       10.18        9.06      9.75 o
   6  16   1       32.37       21.44     20.03 o
   7  16   1       29.07       18.84     14.00 o
   2  17   1       21.96       10.97     12.48 o
   4  17   1       44.37       65.13     22.65 o
   5  17   1       77.32       93.82     26.88 o
   6  17   1        3.34        6.52     15.72 o
   5  18   1        2.43       19.03     23.66 o
   1   0   2       43.12       43.81      2.07 o
   2   0   2     8481.01     8354.36    100.07 o
   3   0   2     5351.99     5204.71     65.52 o
   4   0   2     8658.89     8498.83    105.16 o
   5   0   2     2582.66     2535.35     38.45 o
   6   0   2      285.42      253.66     11.45 o
   7   0   2        0.02       -3.38      5.75 o
   8   0   2       16.60       23.04      7.81 o
   9   0   2      274.56      275.72     15.71 o
  10   0   2      153.73      161.27     14.15 o
  11   0   2        4.72        8.95     10.58 o
  12   0   2       10.27        8.77     13.40 o
  13   0   2        9.00      -15.64     15.64 o
   1   1   2    40301.55    39411.52    245.81 o
   2   1   2     9198.84     9026.66     68.05 o
   3   1   2     1092.31     1185.99     13.49 o
   4   1   2      964.20      913.05     12.26 o
   5   1   2      270.69      246.54     10.21 o
   6   1   2     5783.69     5644.36     54.07 o
   7   1   2     1290.38     1251.95     18.64 o
   8   1   2     1498.34     1362.53     20.91 o
   9   1   2      254.52      246.76     11.14 o
  10   1   2      307.64      316.59     12.32 o
  11   1   2      294.60      326.52     21.06 o
  12   1   2       53.19       67.90     12.02 o
  13   1   2       40.73       39.91     14.97 o
   0   2   2     1509.27     1522.69     20.02 o
   1   2   2     8292.01     8501.58     81.33 o
   2   2   2     8704.61     8471.80     67.54 o
   3   2   2      377.95      431.58      6.57 o
   4   2   2      952.00      957.68     12.64 o
   5   2   2      101.02      106.19      5.04 o
   6   2   2       66.23       55.84      5.03 o
   7   2   2       23.84       22.62      4.97 o
   8   2   2      139.92      113.75      7.44 o
   9   2   2       13.16       13.19      6.32 o
  10   2   2        8.80       15.81      7.10 o
  11   2   2       27.24        9.98      9.26 o
  12   2   2       11.47        8.24     10.18 o
  13   2   2       23.86       29.07     11.76 o
   1   3   2    62855.92    61789.71    585.75 o
   2   3   2    14704.02    14656.72    121.92 o
   3   3   2     3677.58     3867.41     33.43 o
   4   3   2      342.86      398.55      7.64 o
   5   3   2       16.05       13.27      3.49 o
   6   3   2       96.44      114.02      5.87 o
   7   3   2      501.24      530.24     11.99 o
   8   3   2       65.59       67.47      7.09 o
   9   3   2       55.82       63.83      7.80 o
  10   3   2        3.97       -3.58      7.29 o
  11   3   2        4.61       -8.59      8.59 o
  12   3   2        3.32       -6.00      9.44 o
  13   3   2        1.24        1.88     10.35 o
   0   4   2       20.52       18.62      1.95 o
   1   4   2     2480.48     2483.43     24.20 o
   2   4   2       11.66        8.94      1.99 o
   3   4   2       14.63       23.69      2.44 o
   4   4   2     1018.07     1046.96     13.44 o
   5   4   2        0.38        0.53      2.86 o
   6   4   2       29.13       30.91      4.22 o
   7   4   2        6.12       12.70      4.59 o
   8   4   2       23.02       18.68      5.78 o
   9   4   2      133.98      114.39      9.09 o
  10   4   2        8.91       10.60      9.59 o
  11   4   2        0.89       -8.39      8.39 o
  12   4   2       21.10       13.62     10.08 o
  13   4   2        0.64      -10.45     10.45 o
   1   5   2      131.92      124.57      3.54 o
   2   5   2     5486.74     5702.34     44.28 o
   3   5   2     2525.45     2537.32     23.15 o
   4   5   2      235.18      233.56      6.27 o
   5   5   2      614.85      624.18     12.41 o
   6   5   2      900.94      871.63     13.76 o
   7   5   2     1874.96     1793.17     23.28 o
   8   5   2     1378.36     1307.78     22.12 o
   9   5   2       19.96       10.31      8.48 o
  10   5   2       49.84       38.29      9.16 o
  11   5   2       96.05       78.57     12.51 o
  12   5   2        6.91       40.88     11.22 o
  13   5   2        0.62      -10.28     10.82 o
   0   6   2     9467.03     9251.58    109.65 o
   1   6   2     6473.39     6821.44     67.40 o
   2   6   2    11295.82    11512.49    103.91 o
   3   6   2     1687.34     1820.45     18.98 o
   4   6   2     1037.18     1077.31     14.69 o
   5   6   2      774.21      750.52     13.17 o
   6   6   2      887.03      871.78     15.10 o
   7   6   2       62.33       47.60      6.15 o
   8   6   2      223.21      200.74     11.85 o
   9   6   2        3.20       -0.13      7.08 o
  10   6   2        0.61       -7.62      7.62 o
  11   6   2        3.84        5.40     10.56 o
  12   6   2        7.48       -2.26     10.20 o
  13   6   2       12.88        6.07     11.54 o
   1   7   2      839.53      774.35     17.97 o
   2   7   2      780.28      851.44     14.07 o
   3   7   2     2304.09     2452.07     24.25 o
   4   7   2      505.79      472.91     11.11 o
   5   7   2      858.68      844.61     14.05 o
   6   7   2     3607.48     3394.14     38.25 o
   7   7   2       74.26       65.18      7.62 o
   8   7   2      515.16      502.56     15.53 o
   9   7   2     1081.48     1029.48     23.12 o
  10   7   2       95.30      124.38     13.00 o
  11   7   2       80.64      121.48     13.00 o
  12   7   2        8.94       -9.43     10.07 o
   0   8   2     6016.83     6438.47    105.79 o
   1   8   2     2363.53     2421.05     27.03 o
   2   8   2     2443.65     2564.66     31.90 o
   3   8   2      240.97      263.30      6.95 o
   4   8   2      494.93      465.47      9.12 o
   5   8   2      145.09      138.14      7.05 o
   6   8   2        8.44       10.36      5.78 o
   7   8   2      252.10      243.02     10.82 o
   8   8   2        2.93       10.31      6.84 o
   9   8   2       49.04       56.44      9.10 o
  10   8   2       60.73       46.89     12.14 o
  11   8   2       55.84       75.98     11.84 o
  12   8   2       15.59       -1.20     11.73 o
   1   9   2       25.64       34.32      2.87 o
   2   9   2        5.53        3.05      3.37 o
   3   9   2        0.04       -0.51      2.23 o
   4   9   2      439.19      435.23      8.64 o
   5   9   2     1074.86     1047.29     18.35 o
   6   9   2      317.00      285.75     10.63 o
   7   9   2      193.00      184.15     10.59 o
   8   9   2       50.39       70.94      8.82 o
   9   9   2      271.36      301.70     14.07 o
  10   9   2      100.51      102.22     12.72 o
  11   9   2        5.07        0.52     12.30 o
  12   9   2        0.96       -5.75     13.26 o
   0  10   2       97.43      124.36      6.59 o
   1  10   2      896.23      894.80     16.78 o
   2  10   2        4.05       -1.55      3.77 o
   3  10   2      567.45      581.56     12.12 o
   4  10   2     2281.79     2261.54     26.12 o
   5  10   2     1201.80     1139.79     19.19 o
   6  10   2      188.77      156.86     10.16 o
   7  10   2      330.03      300.16     12.96 o
   8  10   2       21.72       12.38      8.85 o
   9  10   2       61.06       52.82     11.48 o
  10  10   2        9.43      -11.45     12.88 o
  11  10   2       50.08       64.00     14.57 o
   1  11   2       24.87       16.52      4.27 o
   2  11   2        0.06        1.85      4.19 o
   3  11   2      543.31      522.73     10.62 o
   4  11   2      328.82      328.41     11.39 o
   5  11   2      640.66      660.84     17.26 o
   6  11   2       46.13       32.40      7.62 o
   7  11   2        4.25       -1.73      8.03 o
   8  11   2        0.24       -1.98      8.54 o
   9  11   2       27.31       38.13     12.63 o
  10  11   2        2.80       -0.98     11.58 o
  11  11   2        0.01      -12.83     12.83 o
   0  12   2     1043.20     1150.15     38.66 o
   1  12   2        0.02       -3.47      5.49 o
   2  12   2       28.79       23.70      5.45 o
   3  12   2       32.28       41.71      6.41 o
   4  12   2       12.46       -0.01      8.17 o
   5  12   2      407.75      387.58     13.51 o
   6  12   2        8.51        5.19      7.31 o
   7  12   2       18.70        3.48     10.21 o
   8  12   2       11.22        5.88      9.49 o
   9  12   2       26.93       22.31     11.49 o
  10  12   2        0.34      -10.21     11.61 o
   1  13   2       51.90       39.56     12.38 o
   2  13   2      108.79      102.21     12.19 o
   3  13   2        0.09       -0.99      4.67 o
   4  13   2        0.34        3.95      6.67 o
   5  13   2      166.11      155.82      9.98 o
   6  13   2        9.44        3.79     14.34 o
   7  13   2      233.75      223.95     13.84 o
   8  13   2       68.32       63.45     11.79 o
   9  13   2       26.69       36.33     12.08 o
  10  13   2        7.65       10.75     12.04 o
   1  14   2        8.10       -5.13     11.48 o
   2  14   2      277.01      265.27     24.06 o
   3  14   2      858.69      854.82     18.09 o
   4  14   2        3.04        5.29      5.76 o
   5  14   2       42.72       30.34      7.53 o
   6  14   2       34.03       50.28      9.02 o
   7  14   2        7.38        5.87      9.17 o
   8  14   2       19.46       22.17     10.65 o
   9  14   2        8.64       21.04     11.92 o
   1  15   2       11.50       32.11     13.69 o
   2  15   2      126.00      159.06     20.94 o
   3  15   2      274.19      304.43     12.12 o
   4  15   2       23.33       24.92      8.37 o
   5  15   2       36.24       32.06      8.97 o
   6  15   2       39.62       37.39      9.01 o
   7  15   2        3.94        1.99      9.79 o
   8  15   2       42.45       65.76     13.91 o
   2  16   2       55.55       53.85      7.92 o
   3  16   2        1.62        2.56      9.82 o
   4  16   2       65.76       71.01     12.81 o
   5  16   2       34.65       57.82     11.79 o
   6  16   2       10.48       -0.91     17.63 o
   7  16   2        0.51      -16.50     16.50 o
   2  17   2        0.01      -12.08     12.08 o
   3  17   2        0.26       12.87     10.57 o
   4  17   2       65.69       55.16     12.55 o
   5  17   2       10.28       19.53     22.15 o
   6  17   2       18.02       14.90     22.75 o
   2  18   2        9.14      -10.67     14.30 o
   4  18   2       44.95       48.93     22.25 o
   5  18   2        5.46       -9.06     21.85 o
   1   1   3      126.45      109.38      2.19 o
   2   1   3     6006.41     6158.78     53.04 o
   3   1   3      475.26      431.07      7.11 o
   4   1   3      952.62     1044.64     13.43 o
   5   1   3     5740.16     6019.81     55.76 o
   6   1   3     1418.20     1415.83     19.03 o
   7   1   3       19.27       26.15      5.06 o
   8   1   3      515.45      526.26     12.91 o
   9   1   3      320.96      317.65     11.47 o
  10   1   3       21.85       23.29      7.38 o
  11   1   3       30.39       31.05      8.29 o
  12   1   3       45.71       17.60     10.05 o
  13   1   3        0.97       11.01     13.90 o
   0   2   3     8196.92     8661.06     92.51 o
   1   2   3      896.75      912.99      7.90 o
   2   2   3    12116.12    12037.11     94.95 o
   3   2   3     3261.07     3172.05     28.13 o
   4   2   3       30.33       51.30      3.81 o
   5   2   3      883.93      938.89     13.60 o
   6   2   3       69.51       66.26      5.19 o
   7   2   3      941.55      983.67     16.24 o
   8   2   3        0.02       -1.73      5.13 o
   9   2   3        1.69       -5.65      5.65 o
  10   2   3       16.70        7.57      6.77 o
  11   2   3        0.36       -8.05      8.05 o
  12   2   3        0.65       -3.63      9.29 o
  13   2   3        0.07      -12.41     13.65 o
   1   3   3    12189.56    11945.20    195.56 o
   2   3   3     3947.23     3949.61     33.12 o
   3   3   3     9513.00     9527.27     81.54 o
   4   3   3      526.77      660.48     10.11 o
   5   3   3     3762.17     3788.37     37.47 o
   6   3   3     1176.14     1087.52     15.98 o
   7   3   3      296.98      261.29      8.91 o
   8   3   3      732.24      718.31     14.85 o
   9   3   3      403.80      420.54     12.69 o
  10   3   3     1031.59     1063.65     22.33 o
  11   3   3      187.26      194.21     13.54 o
  12   3   3      146.50      156.65     14.13 o
  13   3   3       20.62       39.28     13.50 o
   0   4   3     1372.42     1476.62     22.43 o
   1   4   3     6694.71     7202.37     70.82 o
   2   4   3     4653.52     4399.63     41.79 o
   3   4   3     6529.29     6915.87     56.88 o
   4   4   3     5505.26     5704.08     51.88 o
   5   4   3     2288.11     2233.48     24.52 o
   6   4   3      332.61      301.14      8.28 o
   7   4   3      188.33      176.06      7.57 o
   8   4   3        5.03       -3.93      5.10 o
   9   4   3      211.46      191.65     10.50 o
  10   4   3        0.90       -8.15      9.21 o
  11   4   3       40.31       12.90     10.34 o
  12   4   3       42.89       38.98     10.82 o
  13   4   3        8.52       17.87     11.50 o
   1   5   3      181.37      193.17      3.99 o
   2   5   3     1694.81     1939.71     19.33 o
   3   5   3      552.40      579.83      8.56 o
   4   5   3     2669.64     2604.15     27.76 o
   5   5   3        2.26        5.53      3.66 o
   6   5   3      684.27      605.25     14.38 o
   7   5   3      743.06      729.57     15.08 o
   8   5   3      204.64      206.64      9.82 o
   9   5   3      104.80      101.57     11.08 o
  10   5   3      697.29      710.10     20.33 o
  11   5   3       41.04       62.05     11.26 o
  12   5   3      151.33      167.95     14.50 o
  13   5   3       35.25        0.20     11.23 o
   0   6   3       22.71       47.41      2.94 o
   1   6   3      227.33      282.93      4.85 o
   2   6   3      866.15      791.23     17.23 o
   3   6   3      477.62      495.58      7.30 o
   4   6   3        7.65        6.69      2.66 o
   5   6   3        0.11       -1.34      2.90 o
   6   6   3        0.10        0.71      4.06 o
   7   6   3       11.96       12.47      5.45 o
   8   6   3      519.15      494.35     16.15 o
   9   6   3      281.73      243.28     12.70 o
  10   6   3       32.99       17.14      8.77 o
  11   6   3        4.36      -11.62     11.62 o
  12   6   3      106.90      145.46     14.14 o
  13   6   3       37.33       48.67     12.84 o
   1   7   3       55.30       56.92      4.08 o
   2   7   3     1790.79     1959.81     23.46 o
   3   7   3     9087.14     9387.79     80.75 o
   4   7   3      750.45      700.91     11.71 o
   5   7   3      381.40      379.38      9.82 o
   6   7   3        3.84        7.57      4.61 o
   7   7   3        2.89       -6.79      6.79 o
   8   7   3       84.65       94.46      9.00 o
   9   7   3        2.30       -6.15      7.27 o
  10   7   3       31.74       42.81      9.59 o
  11   7   3       71.87       53.70     11.01 o
  12   7   3       12.34       -1.06     10.57 o
   0   8   3     1758.16     1928.76     31.04 o
   1   8   3      145.68      139.28      4.97 o
   2   8   3       95.75       89.83      4.70 o
   3   8   3     1566.26     1708.37     18.28 o
   4   8   3      109.64       84.78      5.67 o
   5   8   3       70.11      100.39      5.97 o
   6   8   3       91.44       91.28      7.55 o
   7   8   3       10.61       -4.25      6.96 o
   8   8   3      134.70      113.80     13.27 o
   9   8   3       50.36       35.66      8.77 o
  10   8   3        5.18       12.48      8.55 o
  11   8   3       80.78       65.20     11.45 o
  12   8   3        5.73        1.55     11.79 o
   1   9   3     1052.91     1165.45     15.72 o
   2   9   3        9.55        5.18      3.01 o
   3   9   3      220.29      235.19      5.80 o
   4   9   3      404.15      433.35      8.65 o
   5   9   3     1186.25     1178.46     19.84 o
   6   9   3      278.10      291.82     14.87 o
   7   9   3      554.96      543.78     15.14 o
   8   9   3      232.59      212.52     11.35 o
   9   9   3      104.20      119.26     10.92 o
  10   9   3       49.89       34.64     11.13 o
  11   9   3       21.89       27.64     13.37 o
  12   9   3        4.15      -10.48     12.63 o
   0  10   3       78.22      108.08      7.92 o
   1  10   3      557.40      518.78     13.80 o
   2  10   3     1359.25     1337.95     20.92 o
   3  10   3      589.81      588.40      9.48 o
   4  10   3      254.31      250.38      8.10 o
   5  10   3        0.68        1.40      5.86 o
   6  10   3       19.03       26.33      6.91 o
   7  10   3        2.22        0.10      6.80 o
   8  10   3        2.21       -5.90      8.42 o
   9  10   3       24.44       20.75     10.34 o
  10  10   3       13.74       15.71     11.81 o
  11  10   3        0.72       -0.93     12.18 o
   1  11   3      191.08      191.76      6.44 o
   2  11   3        2.90        9.39      8.10 o
   3  11   3      125.56      121.37      6.93 o
   4  11   3      398.11      369.63     11.98 o
   5  11   3      279.05      256.69     11.53 o
   6  11   3      381.37      381.61     19.59 o
   7  11   3      265.83      219.80     13.31 o
   8  11   3       87.43      112.47     14.05 o
   9  11   3       10.71        1.50     11.82 o
  10  11   3      298.64      341.08     20.33 o
  11  11   3       10.64        5.33     16.39 o
   0  12   3      164.39      177.38     13.89 o
   1  12   3      375.10      358.86     32.62 o
   2  12   3      745.22      765.39     35.64 o
   3  12   3        3.50       -0.72      6.24 o
   4  12   3       82.35       77.34      6.77 o
   5  12   3      499.74      469.35     14.83 o
   6  12   3        3.41       10.65      7.59 o
   7  12   3       37.87       25.08      8.96 o
   8  12   3      105.03       89.54     11.93 o
   9  12   3       61.71       72.19     12.66 o
  10  12   3        8.59        1.01     12.55 o
   1  13   3        0.45       -1.41     10.37 o
   2  13   3      273.40      253.99     22.05 o
   3  13   3      252.18      239.06     12.99 o
   4  13   3       22.11       21.97      5.66 o
   5  13   3       94.78       98.23      8.68 o
   6  13   3      179.00      180.09     11.86 o
   7  13   3       47.68       36.91      9.61 o
   8  13   3      228.53      255.74     15.95 o
   9  13   3        6.08       -4.53     10.91 o
  10  13   3        1.98        5.57     12.11 o
   0  14   3      530.31      475.36     24.16 o
   1  14   3        4.46       12.08     12.08 o
   2  14   3        2.67        5.03     13.69 o
   3  14   3      111.10       92.99     19.28 o
   4  14   3       75.00       81.25      7.29 o
   5  14   3       38.04       33.22      7.53 o
   6  14   3       12.73        8.56      8.15 o
   7  14   3       16.87       -7.20      9.16 o
   8  14   3        0.00        5.86     10.10 o
   9  14   3       16.71       14.35     12.17 o
   1  15   3        0.21        0.81     12.18 o
   2  15   3       30.28       20.09     10.05 o
   3  15   3       68.59       56.40     11.39 o
   4  15   3       32.91       33.26     13.74 o
   5  15   3       46.42       43.82     10.84 o
   6  15   3       48.57       45.12     11.09 o
   7  15   3       26.10       40.60     15.31 o
   8  15   3       38.07       44.87     12.00 o
   2  16   3      171.50      178.09     14.92 o
   3  16   3      148.03      137.92     25.92 o
   4  16   3       52.57       59.13     14.30 o
   5  16   3        4.64       -5.66     11.74 o
   6  16   3       76.22       69.33     21.34 o
   7  16   3       11.46        8.64     16.61 o
   2  17   3        0.04        2.21     10.18 o
   3  17   3        1.37        6.09     10.10 o
   4  17   3       20.69       35.19     12.20 o
   5  17   3        1.76        6.86     12.40 o
   6  17   3        0.13      -12.11     12.11 o
   2  18   3       10.07        7.15     14.60 o
   3  18   3       14.23       42.28     21.44 o
   4  18   3       25.27       11.88     19.83 o
   5  18   3        1.74      -20.44     20.44 o
   0   0   4     7691.27     7393.92    101.85 o
   1   0   4    97782.96    88032.12   1189.48 o
   2   0   4     2697.62     2961.13     44.62 o
   3   0   4    11424.15    10845.20    130.58 o
   4   0   4     5814.38     6048.89     77.46 o
   5   0   4     2667.33     2692.30     40.59 o
   6   0   4      932.42      978.16     21.54 o
   7   0   4     2479.09     2623.48     43.55 o
   8   0   4       13.46        6.32      7.88 o
   9   0   4     1824.91     1825.55     39.32 o
  10   0   4      484.00      478.87     20.56 o
  11   0   4      120.73      128.53     14.17 o
  12   0   4        8.14        3.83     13.66 o
  13   0   4       36.53       46.64     21.39 o
   1   1   4       18.63        8.85      1.67 o
   2   1   4        8.81       11.55      4.33 o
   3   1   4        0.42        4.17      2.24 o
   4   1   4      709.76      772.20     13.64 o
   5   1   4     5871.96     6088.44     56.50 o
   6   1   4       96.59       80.84      5.63 o
   7   1   4     2931.50     2764.36     31.89 o
   8   1   4       26.30       11.68      5.69 o
   9   1   4      758.20      765.47     16.61 o
  10   1   4       26.43       19.97      7.49 o
  11   1   4       12.58       -0.19      7.33 o
  12   1   4       38.73       33.62     16.00 o
  13   1   4       36.79       22.80     15.13 o
   0   2   4      592.05      613.91     12.23 o
   1   2   4    29883.63    29097.23    238.90 o
   2   2   4     2024.61     2076.07     21.61 o
   3   2   4     7456.16     7354.90     64.10 o
   4   2   4     1877.58     1836.46     20.35 o
   5   2   4       82.26      107.30      7.01 o
   6   2   4      271.73      286.04      8.22 o
   7   2   4      358.92      361.97      9.99 o
   8   2   4        0.61       -4.70      5.08 o
   9   2   4      564.73      536.09     14.08 o
  10   2   4        1.18       -6.91      7.15 o
  11   2   4      107.44       95.28     10.71 o
  12   2   4        3.95       12.98     10.06 o
  13   2   4       12.68       33.94     13.10 o
   1   3   4      487.08      461.02      5.82 o
   2   3   4      715.87      777.91      9.69 o
   3   3   4     6692.62     6877.52     60.24 o
   4   3   4        2.30        4.16      3.11 o
   5   3   4     2391.72     2596.10     27.74 o
   6   3   4       97.18      103.46      5.77 o
   7   3   4     1980.56     2041.22     25.77 o
   8   3   4      119.37      120.97      7.76 o
   9   3   4        5.04       -4.68      5.86 o
  10   3   4       13.72        4.30      9.73 o
  11   3   4       25.00       31.54      9.64 o
  12   3   4        1.80       -9.36      9.36 o
  13   3   4       21.46       21.08     11.25 o
   0   4   4     7377.71     7110.76     85.34 o
   1   4   4    10393.05    10573.87    112.10 o
   2   4   4     3928.66     4023.07     36.20 o
   3   4   4     3077.40     3235.32     30.68 o
   4   4   4       19.72       18.37      3.28 o
   5   4   4        6.28       -0.59      3.63 o
   6   4   4       60.96       70.67      5.74 o
   7   4   4      195.33      207.34      8.87 o
   8   4   4      490.72      490.58     12.55 o
   9   4   4       90.89       95.23      9.61 o
  10   4   4      313.79      281.65     14.35 o
  11   4   4        1.16       -6.84      8.65 o
  12   4   4       11.09       12.22     10.20 o
  13   4   4        0.03        1.27     11.31 o
   1   5   4     1860.54     1870.82     22.80 o
   2   5   4      440.26      440.10      9.09 o
   3   5   4     3079.27     3289.06     31.21 o
   4   5   4     1988.17     2283.86     24.03 o
   5   5   4      629.51      678.99     12.29 o
   6   5   4       30.97       28.68      4.89 o
   7   5   4      828.39      752.99     15.54 o
   8   5   4       68.27       49.84      7.20 o
   9   5   4       17.54        6.76      7.56 o
  10   5   4       12.49       26.69      9.94 o
  11   5   4       92.38       81.95     11.47 o
  12   5   4        5.09       -6.55      9.74 o
  13   5   4       66.50       62.66     13.10 o
   0   6   4      977.60     1018.18     22.47 o
   1   6   4     6303.14     6474.25     70.42 o
   2   6   4      281.26      325.47      7.29 o
   3   6   4     3090.36     2832.46     35.99 o
   4   6   4     1120.96     1143.33     15.69 o
   5   6   4       23.28       15.91      3.59 o
   6   6   4      635.47      580.15     13.10 o
   7   6   4      132.53      128.89      7.78 o
   8   6   4       18.17       13.42      7.14 o
   9   6   4      245.96      212.08     12.23 o
  10   6   4       28.12       26.51      9.05 o
  11   6   4        2.78       -8.03      8.78 o
  12   6   4       21.72       17.73     14.32 o
  13   6   4       11.96       10.62     11.96 o
   1   7   4        7.34        7.67      3.61 o
   2   7   4     4697.49     4758.55     50.12 o
   3   7   4     3123.38     3329.02     31.72 o
   4   7   4     2726.67     2703.08     25.86 o
   5   7   4        0.98       10.82      3.60 o
   6   7   4      258.16      249.28      9.89 o
   7   7   4     1642.74     1633.59     26.91 o
   8   7   4      356.77      274.78     12.11 o
   9   7   4      447.70      454.38     19.96 o
  10   7   4        0.81       -1.38      9.45 o
  11   7   4      108.68      150.52     13.17 o
  12   7   4       11.24        2.07     10.63 o
   0   8   4        4.01        3.89      3.23 o
   1   8   4      793.83      803.73     16.87 o
   2   8   4     1111.32     1157.37     16.08 o
   3   8   4     3425.88     3497.29     33.13 o
   4   8   4        5.59        3.67      3.13 o
   5   8   4      788.19      746.44     13.51 o
   6   8   4      683.69      651.95     15.18 o
   7   8   4      439.89      377.48     12.90 o
   8   8   4       15.05        5.56      6.79 o
   9   8   4        5.54        4.39      7.70 o
  10   8   4        1.62       -0.82      8.24 o
  11   8   4       37.17       25.99     10.18 o
  12   8   4        0.80       -5.26     11.38 o
   1   9   4      473.16      464.68     12.27 o
   2   9   4      196.45      178.83      9.09 o
   3   9   4       74.86       73.99      6.02 o
   4   9   4     1120.75     1101.14     15.31 o
   5   9   4     7201.94     7033.32     75.69 o
   6   9   4     1040.79      959.99     18.77 o
   7   9   4      166.53      166.33      9.72 o
   8   9   4       26.79       33.31      7.77 o
   9   9   4      140.48      139.35     12.35 o
  10   9   4        0.01       -9.44      9.44 o
  11   9   4        2.90      -11.86     11.86 o
  12   9   4        5.68        2.60     15.72 o
   0  10   4      729.11      853.00     17.56 o
   1  10   4      404.55      354.42     11.99 o
   2  10   4        0.06        3.68      3.83 o
   3  10   4      500.81      484.24     21.06 o
   4  10   4      440.87      467.53     10.52 o
   5  10   4        0.04       -6.53      9.25 o
   6  10   4      123.56      134.53      9.25 o
   7  10   4        9.66       13.06      7.22 o
   8  10   4      110.10       99.53     10.06 o
   9  10   4        0.12       -9.29      9.29 o
  10  10   4        0.92      -10.76     10.76 o
  11  10   4        0.35       -8.88     12.26 o
   1  11   4      171.29      181.47      8.38 o
   2  11   4      206.67      202.65     19.23 o
   3  11   4      382.96      330.91     26.53 o
   4  11   4      891.68      921.93     24.40 o
   5  11   4      900.81      850.66     19.95 o
   6  11   4        0.26        0.33      7.01 o
   7  11   4      295.65      277.38     14.22 o
   8  11   4        0.73       -6.67      8.70 o
   9  11   4       53.53       44.82     11.84 o
  10  11   4        9.73       15.13     12.18 o
  11  11   4       16.13        0.47     13.10 o
   0  12   4       54.89       61.91     10.27 o
   1  12   4        1.72       -2.04      4.05 o
   2  12   4      256.31      246.24     21.14 o
   3  12   4       36.02       35.20      9.95 o
   4  12   4       28.91       15.70      5.32 o
   5  12   4        5.15        7.42      6.55 o
   6  12   4       22.42       21.41     19.35 o
   7  12   4       30.35       33.42      9.32 o
   8  12   4       50.79       20.33     12.37 o
   9  12   4       10.58       -7.03     10.24 o
  10  12   4        0.00      -11.49     11.49 o
   1  13   4       45.36       46.31     12.28 o
   2  13   4      262.82      199.43     20.23 o
   3  13   4      114.37       93.18     11.48 o
   4  13   4       83.74       95.13      7.33 o
   5  13   4       18.03       11.15      9.36 o
   6  13   4      530.98      471.04     16.99 o
   7  13   4        5.65        8.77     10.90 o
   8  13   4        0.43        0.22     10.00 o
   9  13   4       84.32       98.88     13.97 o
  10  13   4        9.01       12.72     12.68 o
   0  14   4        1.05       -8.46      8.66 o
   1  14   4      145.79      175.37     17.82 o
   2  14   4        1.50       21.54     13.69 o
   3  14   4        4.90        7.72      9.52 o
   4  14   4        1.87       -9.55      9.55 o
   5  14   4       18.48       17.17      7.01 o
   6  14   4       10.49       15.65      8.48 o
   7  14   4       55.36       76.08     11.31 o
   8  14   4       25.98       37.82     17.89 o
   9  14   4        3.25       -8.19     15.50 o
   1  15   4      299.14      279.86     22.15 o
   2  15   4       22.66       16.09     14.80 o
   3  15   4      128.08      127.90     19.63 o
   4  15   4        5.16        0.27     10.00 o
   5  15   4       14.05       22.31     12.03 o
   6  15   4        2.41       -8.42     11.92 o
   7  15   4      277.14      345.72     16.74 o
   8  15   4        0.93        5.90     10.65 o
   1  16   4      153.62      151.51     19.43 o
   2  16   4        4.89       14.40     10.06 o
   3  16   4        0.29       -2.05     13.84 o
   4  16   4        0.59        6.01     10.62 o
   5  16   4       44.71       52.99     14.22 o
   6  16   4        7.86       26.44     14.30 o
   7  16   4       17.14       31.48     15.35 o
   2  17   4      190.02      181.21     15.67 o
   3  17   4       11.37       21.89     11.25 o
   4  17   4        0.04       -7.69     24.87 o
   5  17   4       91.00       71.84     15.66 o
   6  17   4        0.00       -4.41     13.52 o
   2  18   4      109.35      127.75     20.44 o
   3  18   4      118.48      139.43     16.16 o
   4  18   4        5.13       16.21     20.74 o
   5  18   4        8.70       34.33     23.56 o
   1   1   5       25.80       31.62      2.14 o
   2   1   5      230.82      219.05      5.29 o
   3   1   5      595.18      639.11      9.97 o
   4   1   5     2124.99     2085.55     24.22 o
   5   1   5      298.22      352.01      8.56 o
   6   1   5      800.77      771.52     13.35 o
   7   1   5       77.87       63.24      5.93 o
   8   1   5      647.55      621.63     14.15 o
   9   1   5       15.01        8.68      6.49 o
  10   1   5       25.93       17.51      7.52 o
  11   1   5       10.51       -7.45      7.45 o
  12   1   5       38.92       33.75     13.26 o
  13   1   5        2.78       22.75     14.35 o
   0   2   5       17.77       11.92      2.18 o
   1   2   5       26.18       29.12      2.13 o
   2   2   5      637.27      546.47      8.99 o
   3   2   5    10306.61    10889.97     92.92 o
   4   2   5     2865.29     2853.52     31.05 o
   5   2   5      120.42      192.39      6.87 o
   6   2   5       18.01       36.65      4.66 o
   7   2   5        5.43        3.65      4.51 o
   8   2   5      487.39      493.29     12.85 o
   9   2   5        0.02       -1.31      5.83 o
  10   2   5      129.26      110.42      9.72 o
  11   2   5      222.27      227.97     13.32 o
  12   2   5        5.17       -7.62     10.68 o
  13   2   5        8.90       19.99     12.46 o
   1   3   5     6011.27     6240.39     47.96 o
   2   3   5      404.07      471.75      7.12 o
   3   3   5     6664.25     6960.66     61.14 o
   4   3   5     3449.58     3305.20     35.09 o
   5   3   5      410.20      433.46     10.24 o
   6   3   5     1497.11     1387.65     20.49 o
   7   3   5      971.20      935.76     15.97 o
   8   3   5     3302.32     3156.90     36.68 o
   9   3   5       33.43       34.15      6.69 o
  10   3   5      281.73      306.21     13.31 o
  11   3   5        0.64       -3.29      8.76 o
  12   3   5       37.96       39.18     10.66 o
  13   3   5        7.89       10.51     11.20 o
   0   4   5     6400.48     6149.96     74.45 o
   1   4   5      169.69      192.51      3.93 o
   2   4   5    10976.34    10521.44     89.20 o
   3   4   5      851.21      908.95     12.38 o
   4   4   5     1520.16     1454.19     17.32 o
   5   4   5        9.95        4.62      3.49 o
   6   4   5      344.42      313.61      9.51 o
   7   4   5       26.10       17.71      5.47 o
   8   4   5       77.11       82.76      7.85 o
   9   4   5      306.39      301.99     12.82 o
  10   4   5       14.76       16.80      8.58 o
  11   4   5      104.96       96.13     13.21 o
  12   4   5       56.96       59.82     11.98 o
  13   4   5        0.04      -10.39     10.39 o
   1   5   5       44.94       54.10      2.97 o
   2   5   5     2536.84     2742.32     28.45 o
   3   5   5     2774.92     3337.39     31.69 o
   4   5   5      312.44      328.49      7.23 o
   5   5   5      303.78      298.07      8.40 o
   6   5   5      765.79      748.39     14.15 o
   7   5   5       65.85       60.71      6.73 o
   8   5   5      372.24      386.22     12.65 o
   9   5   5       51.04       70.07      9.18 o
  10   5   5      467.02      463.86     17.42 o
  11   5   5       32.39       39.77     10.40 o
  12   5   5       26.47       27.01     10.84 o
  13   5   5        1.50       -5.27     10.46 o
   0   6   5     8786.37     8543.40    165.94 o
   1   6   5     3866.59     4085.32     52.05 o
   2   6   5      455.43      349.28     10.11 o
   3   6   5     7586.49     7778.91     68.01 o
   4   6   5     3060.96     2901.14     29.32 o
   5   6   5        2.60        7.11      3.46 o
   6   6   5      202.16      185.96      8.86 o
   7   6   5       19.68       10.67      5.59 o
   8   6   5      138.10      127.82      9.77 o
   9   6   5        6.06       -2.15      7.35 o
  10   6   5      140.57      138.67     12.00 o
  11   6   5        0.95       -8.18      8.18 o
  12   6   5       71.67       77.50     13.00 o
  13   6   5        3.03       -0.91     11.68 o
   1   7   5     1228.20     1313.07     17.97 o
   2   7   5      279.32      287.91      6.16 o
   3   7   5       99.74      102.17      3.82 o
   4   7   5      310.14      323.71      7.35 o
   5   7   5      156.03      136.06      6.40 o
   6   7   5      167.35      187.16      9.74 o
   7   7   5      400.54      385.41     13.34 o
   8   7   5        0.38       -7.24      7.24 o
   9   7   5        0.45       -7.30      7.30 o
  10   7   5        0.67       -8.08      8.08 o
  11   7   5       33.03       44.60     10.62 o
  12   7   5       61.99       68.44     12.46 o
   0   8   5     1894.26     2106.76     28.73 o
   1   8   5       63.06       77.04      5.12 o
   2   8   5       32.24       28.76      3.76 o
   3   8   5       33.09       26.61      3.27 o
   4   8   5       20.40       13.10      3.72 o
   5   8   5      341.14      350.12      9.56 o
   6   8   5       72.08       84.03      7.47 o
   7   8   5       45.03       50.20      7.66 o
   8   8   5       89.57       74.03      8.84 o
   9   8   5       20.79       16.48      8.16 o
  10   8   5       12.19       -0.58      8.50 o
  11   8   5       73.41       80.00     13.22 o
  12   8   5        3.23        4.69     12.18 o
   1   9   5      599.76      640.89     24.87 o
   2   9   5      892.76      936.51     17.99 o
   3   9   5       91.16       95.55      4.96 o
   4   9   5      245.17      237.62      7.17 o
   5   9   5      113.18       98.12      7.63 o
   6   9   5       87.25       83.40      7.75 o
   7   9   5      264.66      247.07     11.08 o
   8   9   5        0.02       -2.86      6.81 o
   9   9   5       13.50       18.71      9.57 o
  10   9   5      121.69      131.23     13.67 o
  11   9   5        0.00       -9.84      9.84 o
  12   9   5        1.21        2.29     12.79 o
   0  10   5     1711.92     1749.38     64.50 o
   1  10   5      851.62      873.86     16.31 o
   2  10   5     1451.44     1405.61     40.42 o
   3  10   5       31.88       32.28      6.34 o
   4  10   5     1030.60     1035.96     18.94 o
   5  10   5      252.26      225.80     10.29 o
   6  10   5       28.17       23.66      6.92 o
   7  10   5       22.88       19.68      7.29 o
   8  10   5       10.42       -1.98      7.58 o
   9  10   5       36.13       23.83     10.70 o
  10  10   5       13.55       10.67     18.60 o
  11  10   5        1.14       -5.87     12.70 o
   1  11   5     1309.79     1378.65     26.97 o
   2  11   5        3.62       19.33     11.58 o
   3  11   5        0.64       -8.44     11.78 o
   4  11   5       51.02       38.60      9.47 o
   5  11   5      102.19       93.04      9.58 o
   6  11   5       46.26       70.53     12.34 o
   7  11   5        7.84        6.57      8.49 o
   8  11   5      183.88      191.53     14.19 o
   9  11   5       92.33      103.47     13.46 o
  10  11   5       81.92       85.57     14.78 o
  11  11   5        4.03        9.46     15.58 o
   0  12   5      177.53      183.92     14.09 o
   1  12   5       29.09       41.03      5.21 o
   2  12   5      448.28      434.39     27.58 o
   3  12   5      135.43      121.55     12.69 o
   4  12   5      275.11      290.25     10.79 o
   5  12   5      220.01      212.37     11.03 o
   6  12   5       35.46       45.36      8.70 o
   7  12   5       31.38       20.82      9.13 o
   8  12   5        0.50        4.19      9.33 o
   9  12   5        0.41       -4.16     10.17 o
  10  12   5        6.35       -4.98     11.16 o
   1  13   5       49.33       57.13      7.21 o
   2  13   5      181.01      145.27     18.32 o
   3  13   5      238.72      230.18     15.56 o
   4  13   5        0.83       -8.01     10.57 o
   5  13   5       50.41       52.83      7.80 o
   6  13   5      601.02      529.95     18.03 o
   7  13   5       89.33       77.89     13.73 o
   8  13   5       19.10       26.76     13.46 o
   9  13   5        0.62       -2.77     11.09 o
  10  13   5       87.71      128.95     16.52 o
   0  14   5        0.25       -1.11      9.26 o
   1  14   5      198.06      207.88     19.23 o
   2  14   5      137.54      131.19     12.86 o
   3  14   5      228.78      228.64     20.44 o
   4  14   5       15.79       11.12     22.05 o
   5  14   5       49.94       58.34      8.42 o
   6  14   5      249.30      263.90     14.76 o
   7  14   5      140.93      183.93     13.65 o
   8  14   5        7.93       -2.88     10.27 o
   9  14   5      106.70       96.42     14.03 o
   1  15   5       95.83       80.54     15.30 o
   2  15   5       24.59        1.18      9.59 o
   3  15   5       77.95       68.68     20.23 o
   4  15   5       63.28       44.48     11.90 o
   5  15   5       25.05       19.81     11.93 o
   6  15   5       13.23       15.91     14.85 o
   7  15   5       12.00       41.02     27.28 o
   8  15   5       66.88       52.93     13.19 o
   1  16   5        0.66        8.56     13.49 o
   2  16   5        7.08       15.51     10.53 o
   3  16   5       10.47       15.08     10.92 o
   4  16   5       83.97       94.68     15.25 o
   5  16   5        3.02        5.87     12.05 o
   6  16   5       84.45       80.15     16.08 o
   7  16   5       11.98       39.79     16.03 o
   1  17   5       90.77      112.15     19.33 o
   2  17   5       25.29        5.86     10.84 o
   3  17   5       16.84       16.60     16.41 o
   4  17   5        3.95        5.10     12.07 o
   5  17   5       24.02       39.60     29.29 o
   6  17   5       49.70       46.74     15.78 o
   2  18   5        8.18       21.10     12.27 o
   3  18   5        5.67       15.05     12.31 o
   4  18   5        0.10       10.46     12.82 o
   1  19   5       31.69       32.72     19.83 o
   2  19   5        5.07        4.53     17.42 o
   0   0   6    14206.12    13004.63    216.79 o
   1   0   6    54737.80    50246.76    681.64 o
   2   0   6      792.29      696.27     14.99 o
   3   0   6     1096.00      975.41     20.32 o
   4   0   6       40.10       47.92      7.90 o
   5   0   6       57.53       61.13      6.43 o
   6   0   6      476.62      530.51     15.56 o
   7   0   6       54.36       48.55      7.63 o
   8   0   6        0.03       -3.68      7.16 o
   9   0   6      151.53      158.50     13.56 o
  10   0   6        2.06       -8.74      8.74 o
  11   0   6       56.92       25.98     11.37 o
  12   0   6       49.28       42.67     15.47 o
  13   0   6       91.18       74.06     23.46 o
   1   1   6    13212.35    12442.83    120.24 o
   2   1   6     9743.54     9685.11     95.23 o
   3   1   6     1217.22     1202.22     16.61 o
   4   1   6     3460.18     3526.41     37.12 o
   5   1   6      364.75      370.10      9.25 o
   6   1   6        1.10       -3.64      3.64 o
   7   1   6      909.72      865.92     15.33 o
   8   1   6      968.62      979.22     17.62 o
   9   1   6     1757.36     1780.39     26.54 o
  10   1   6        2.34        5.90      6.62 o
  11   1   6        2.03       -6.37      7.72 o
  12   1   6       30.26       16.52     17.27 o
  13   1   6       16.85       22.08     13.72 o
   0   2   6      195.22      181.31      5.06 o
   1   2   6    14022.12    13312.55    110.98 o
   2   2   6      319.35      307.85      7.73 o
   3   2   6       41.41       61.77      5.24 o
   4   2   6      758.14      741.38     12.97 o
   5   2   6      333.14      289.12      8.42 o
   6   2   6        7.38       -0.58      4.04 o
   7   2   6      174.86      173.63      9.74 o
   8   2   6       39.46       24.03      6.04 o
   9   2   6      147.60      130.24      9.61 o
  10   2   6       55.92       53.05      8.67 o
  11   2   6      167.42      198.04     12.69 o
  12   2   6       30.07       21.48     10.36 o
  13   2   6       10.71       -2.39     11.35 o
   1   3   6     1058.13     1072.64     11.01 o
   2   3   6       42.69       41.66      3.03 o
   3   3   6     5768.56     5839.45     52.31 o
   4   3   6     1037.62     1163.31     16.22 o
   5   3   6       58.55       53.09      5.60 o
   6   3   6      218.57      212.66      8.13 o
   7   3   6      404.31      413.30     11.74 o
   8   3   6        3.83        5.64      6.23 o
   9   3   6       19.78       10.80      6.92 o
  10   3   6      122.66      137.19     10.58 o
  11   3   6      116.18      102.56     11.78 o
  12   3   6        0.57       -9.15      9.15 o
  13   3   6        3.66      -10.62     10.99 o
   0   4   6     6517.38     6581.72     98.49 o
   1   4   6      244.85      243.25      6.45 o
   2   4   6      103.33       93.65      4.01 o
   3   4   6     1080.36     1167.20     15.26 o
   4   4   6      351.69      403.19      8.12 o
   5   4   6      252.54      235.91      7.66 o
   6   4   6      814.13      864.85     15.50 o
   7   4   6      226.77      218.89      9.20 o
   8   4   6       92.21       84.06      8.01 o
   9   4   6       12.27       -3.86      6.44 o
  10   4   6       39.63       32.33      8.99 o
  11   4   6        1.55       -8.81      8.81 o
  12   4   6        4.59        5.03      9.51 o
  13   4   6        2.22      -11.94     16.07 o
   1   5   6      893.87      953.50     13.07 o
   2   5   6      567.33      602.69      9.69 o
   3   5   6      782.14      835.41     12.24 o
   4   5   6      391.10      405.28      8.29 o
   5   5   6       70.06       51.36      4.90 o
   6   5   6      196.02      186.75      7.87 o
   7   5   6      152.41      125.22      7.93 o
   8   5   6      543.85      489.41     14.09 o
   9   5   6       67.47       43.72      8.48 o
  10   5   6       36.78       34.43      9.32 o
  11   5   6        2.32       -9.04      9.04 o
  12   5   6        3.99       10.15     10.33 o
  13   5   6       41.23       58.98     12.91 o
   0   6   6     2435.31     2390.13     36.12 o
   1   6   6     2935.23     3093.06     28.11 o
   2   6   6      192.80      162.86      8.59 o
   3   6   6     2354.64     2233.16     24.86 o
   4   6   6      340.56      268.85      9.51 o
   5   6   6        2.70        5.18      3.53 o
   6   6   6       36.00       26.99      5.22 o
   7   6   6      118.92      125.54      9.21 o
   8   6   6       72.87       56.38      8.27 o
   9   6   6      212.63      203.63     12.32 o
  10   6   6        5.71        2.36      8.52 o
  11   6   6        6.99        2.77      9.44 o
  12   6   6       19.21       15.27     10.97 o
  13   6   6       22.31       -3.99     16.32 o
   1   7   6       45.82       24.36      3.91 o
   2   7   6     2082.55     2175.58     50.54 o
   3   7   6       20.55       10.12      2.88 o
   4   7   6     1090.31     1174.70     16.96 o
   5   7   6      557.43      553.92     13.36 o
   6   7   6     1835.07     1836.87     25.04 o
   7   7   6     2784.69     2760.25     42.29 o
   8   7   6      545.82      496.62     15.68 o
   9   7   6       29.03       28.60      8.12 o
  10   7   6      133.52      154.82     12.52 o
  11   7   6       48.47       66.51     11.47 o
  12   7   6        1.74        0.50     10.91 o
   0   8   6       26.14        8.65      5.25 o
   1   8   6     4760.22     5030.07     67.19 o
   2   8   6      150.70      174.08      5.51 o
   3   8   6      194.52      178.67      4.89 o
   4   8   6      145.31      164.02      6.90 o
   5   8   6       34.94       40.49      5.13 o
   6   8   6        9.10       -4.57      5.55 o
   7   8   6        2.29       -2.44      6.04 o
   8   8   6       69.71       77.56      9.12 o
   9   8   6       78.66       49.13     11.89 o
  10   8   6       14.33        3.26      8.85 o
  11   8   6        0.83       -1.22     10.93 o
  12   8   6        0.03      -11.81     11.81 o
   1   9   6     1504.70     1583.80     41.63 o
   2   9   6      385.61      361.62     11.19 o
   3   9   6       37.25       32.30      3.25 o
   4   9   6      629.82      642.54     11.48 o
   5   9   6     1729.96     1677.78     25.06 o
   6   9   6      693.14      707.51     16.29 o
   7   9   6      107.85      130.02      9.22 o
   8   9   6      181.32      209.84     11.44 o
   9   9   6      196.69      221.68     15.78 o
  10   9   6       49.03       75.01     12.14 o
  11   9   6        3.52       -0.96     11.27 o
  12   9   6        0.38       -2.53     13.54 o
   0  10   6        0.03       -4.73      4.73 o
   1  10   6      137.28      124.89      6.68 o
   2  10   6       26.78       21.78      5.38 o
   3  10   6        0.06       -5.88      5.88 o
   4  10   6     1829.51     1840.50     24.42 o
   5  10   6     1977.99     1919.48     30.13 o
   6  10   6       53.80       61.77      7.98 o
   7  10   6      222.38      196.59     11.52 o
   8  10   6        3.66        2.08      7.83 o
   9  10   6        4.75       -9.40      9.40 o
  10  10   6       15.05        7.49     16.21 o
  11  10   6       51.92       30.62     14.06 o
   1  11   6        4.57       -0.68      4.49 o
   2  11   6      163.84      177.18     18.52 o
   3  11   6     1741.86     1711.97     42.05 o
   4  11   6       25.89       26.70      8.44 o
   5  11   6        9.87       10.86      8.49 o
   6  11   6       10.74        0.31      7.74 o
   7  11   6       35.31       45.92      9.42 o
   8  11   6       24.31       13.68     11.73 o
   9  11   6       12.07       -2.65     10.50 o
  10  11   6       43.96       18.75     12.64 o
  11  11   6        7.49       12.00     13.37 o
   0  12   6        8.49       15.70      9.16 o
   1  12   6      131.34      165.65      7.43 o
   2  12   6      444.68      393.22     26.68 o
   3  12   6      240.43      209.07     23.56 o
   4  12   6       66.63       69.56     12.14 o
   5  12   6       53.49       37.39      8.00 o
   6  12   6      508.78      500.68     33.32 o
   7  12   6       16.05       12.84      8.96 o
   8  12   6      122.21      104.15     13.88 o
   9  12   6       29.19       25.63     13.79 o
  10  12   6       62.04       84.99     14.39 o
   1  13   6       14.70       27.30      6.03 o
   2  13   6        2.95        5.03     12.99 o
   3  13   6       17.50       16.52     14.09 o
   4  13   6      440.50      458.24     22.77 o
   5  13   6       14.84       18.06     11.50 o
   6  13   6       87.62       99.15     11.28 o
   7  13   6        1.32       13.19      9.17 o
   8  13   6       42.33       62.30     11.88 o
   9  13   6       19.98       -0.13     11.36 o
  10  13   6       12.04       14.63     14.46 o
   0  14   6        6.86        1.81      9.06 o
   1  14   6       24.47       28.66      7.09 o
   2  14   6      191.94      225.83     26.33 o
   3  14   6       27.85       47.09     11.19 o
   4  14   6       12.47       30.95     11.42 o
   5  14   6      205.44      198.09     11.49 o
   6  14   6        5.79        4.15      8.99 o
   7  14   6        2.24       -0.10      9.75 o
   8  14   6        7.07       -4.25     13.14 o
   9  14   6        4.10       -5.08     14.99 o
   1  15   6       74.56       55.17     14.30 o
   2  15   6      102.04      129.74     13.88 o
   3  15   6      361.17      367.40     20.38 o
   4  15   6        8.83       -0.01     10.63 o
   5  15   6        5.00      -12.18     15.35 o
   6  15   6       85.76      123.58     30.45 o
   7  15   6       96.76       73.43     17.11 o
   8  15   6        0.51      -14.98     16.11 o
   0  16   6      103.50       96.04     15.50 o
   1  16   6        3.30       22.75     14.40 o
   2  16   6      176.16      177.10     20.84 o
   3  16   6      224.66      222.40     17.37 o
   4  16   6       92.46      114.74     15.26 o
   5  16   6       13.84       14.42     12.96 o
   6  16   6       57.72       52.64     20.84 o
   7  16   6       17.61       17.50     14.98 o
   1  17   6       68.63       53.46     16.71 o
   2  17   6        9.51        6.28     11.10 o
   3  17   6       11.60       21.08     11.57 o
   4  17   6        3.14        7.51     11.95 o
   5  17   6      128.97      151.13     20.28 o
   6  17   6        1.90        0.28     13.93 o
   2  18   6        1.00       23.79     12.39 o
   3  18   6        0.03       -0.17     12.30 o
   4  18   6        8.61        1.33     12.22 o
   1  19   6      165.55      193.79     26.17 o
   1   1   7     2268.65     2178.72     24.45 o
   2   1   7      143.87      145.00      4.82 o
   3   1   7       74.84       80.73      5.20 o
   4   1   7     1409.55     1479.19     20.83 o
   5   1   7      190.46      197.73      8.44 o
   6   1   7      131.92      139.90      7.49 o
   7   1   7       38.40       22.86      5.51 o
   8   1   7        3.96       -5.63      5.63 o
   9   1   7      941.23      920.67     20.01 o
  10   1   7      165.12      193.32     12.16 o
  11   1   7       48.88       45.93      9.48 o
  12   1   7       10.06       14.89     11.62 o
  13   1   7        3.30        1.91     12.27 o
   0   2   7      249.27      305.39      7.21 o
   1   2   7      809.74      885.01     11.08 o
   2   2   7     3667.52     3406.68     36.86 o
   3   2   7      499.02      602.40     10.88 o
   4   2   7      562.99      549.13     11.28 o
   5   2   7      166.96      128.18      9.04 o
   6   2   7      326.58      303.50      9.46 o
   7   2   7      183.02      157.21      8.25 o
   8   2   7      305.79      301.46     11.48 o
   9   2   7       25.24        8.50      7.55 o
  10   2   7        1.29        2.39      7.23 o
  11   2   7      145.57      141.60     17.44 o
  12   2   7      116.89      102.36     14.37 o
  13   2   7        3.92      -11.36     11.83 o
   1   3   7        1.29        5.80      1.49 o
   2   3   7     1842.61     1808.68     22.03 o
   3   3   7      340.49      362.23     14.77 o
   4   3   7     1327.02     1376.42     19.70 o
   5   3   7       28.62       47.02      4.68 o
   6   3   7       78.77       61.58      5.74 o
   7   3   7     1326.26     1272.43     20.84 o
   8   3   7      237.25      241.13     10.58 o
   9   3   7      791.76      758.33     18.22 o
  10   3   7      499.30      480.50     21.01 o
  11   3   7       49.80       53.18     10.66 o
  12   3   7        4.14        9.46     10.20 o
  13   3   7       30.37       29.59     13.13 o
   0   4   7       32.36       54.71      3.18 o
   1   4   7      410.16      370.53      7.82 o
   2   4   7     2300.13     2247.17     23.51 o
   3   4   7       49.68       77.93      3.73 o
   4   4   7       24.12       36.66      3.76 o
   5   4   7       13.81       15.57      3.92 o
   6   4   7       59.70       63.27      5.83 o
   7   4   7     1723.80     1638.24     24.58 o
   8   4   7      946.41      924.81     19.06 o
   9   4   7        3.30       -2.50      6.55 o
  10   4   7       32.04       16.12      8.53 o
  11   4   7        1.18       -4.87      8.73 o
  12   4   7      104.15       80.46     12.31 o
  13   4   7        6.98       -0.87     12.86 o
   1   5   7      447.70      432.96      7.43 o
   2   5   7      945.79     1049.13     14.48 o
   3   5   7     1229.68     1293.40     17.86 o
   4   5   7      322.69      423.68      8.44 o
   5   5   7        0.14       -0.97      3.65 o
   6   5   7      510.05      486.96     14.03 o
   7   5   7      591.89      567.79     14.05 o
   8   5   7      216.78      213.74     10.56 o
   9   5   7      289.55      308.85     13.85 o
  10   5   7      433.22      435.35     17.01 o
  11   5   7      271.01      261.29     15.38 o
  12   5   7       38.62       23.23     11.30 o
  13   5   7       35.97       59.65     13.95 o
   0   6   7     2911.86     3244.97     48.17 o
   1   6   7      322.48      287.93      5.34 o
   2   6   7       33.34       53.39      3.57 o
   3   6   7      120.16      123.51      5.30 o
   4   6   7        0.09        1.55      3.54 o
   5   6   7     1183.69     1143.23     16.11 o
   6   6   7      624.65      659.98     13.75 o
   7   6   7        7.39       12.86      5.79 o
   8   6   7      155.47      127.03      9.82 o
   9   6   7      133.86      117.91     11.09 o
  10   6   7        3.47       -7.98      7.98 o
  11   6   7       42.81       46.22     11.59 o
  12   6   7        2.79        2.40     10.61 o
   1   7   7        8.40       11.14      2.88 o
   2   7   7      297.71      327.47     11.73 o
   3   7   7       61.06       85.64      6.82 o
   4   7   7      226.01      234.16      6.66 o
   5   7   7       18.67       16.62      3.96 o
   6   7   7      218.82      202.94      8.49 o
   7   7   7       37.95       35.08      7.57 o
   8   7   7       34.67       33.34      7.85 o
   9   7   7       30.61       28.52      8.58 o
  10   7   7        9.55        2.13      8.43 o
  11   7   7      158.86      205.10     14.78 o
  12   7   7      115.00       98.12     13.55 o
   0   8   7     1484.73     1575.69     26.30 o
   1   8   7       21.49       17.02      3.54 o
   2   8   7     2648.46     2892.68     29.66 o
   3   8   7      161.12      189.50      7.06 o
   4   8   7       16.44       13.74      3.60 o
   5   8   7      470.25      485.27     11.48 o
   6   8   7      316.07      281.78     10.90 o
   7   8   7       27.47       25.51      7.04 o
   8   8   7       17.30        4.37      6.91 o
   9   8   7        0.83        0.36      7.68 o
  10   8   7        8.70        4.01      8.92 o
  11   8   7        0.67      -10.56     10.56 o
  12   8   7        1.90        0.74     12.14 o
   1   9   7       21.70       34.94      3.74 o
   2   9   7      891.65     1007.55     19.54 o
   3   9   7        2.50       -0.34      4.45 o
   4   9   7      334.67      327.25      8.87 o
   5   9   7      831.93      816.37     16.52 o
   6   9   7     1210.37     1180.37     21.47 o
   7   9   7       82.75       76.27      8.26 o
   8   9   7        3.87        9.79      8.01 o
   9   9   7       73.11       52.27     10.48 o
  10   9   7       11.01       -9.63      9.63 o
  11   9   7        2.20       -4.00     10.61 o
  12   9   7       14.76        1.08     13.51 o
   0  10   7      198.51      188.71      9.46 o
   1  10   7      255.23      269.15      7.20 o
   2  10   7      174.08      160.46     11.46 o
   3  10   7      242.46      222.54     15.93 o
   4  10   7        0.55       -4.52      4.52 o
   5  10   7      109.08      121.48      8.63 o
   6  10   7        1.56        7.81      6.58 o
   7  10   7        9.52        7.21      7.15 o
   8  10   7        8.14       -1.52      8.15 o
   9  10   7       30.24       27.28     11.21 o
  10  10   7        1.14        4.79     10.99 o
  11  10   7       17.58       29.46     13.71 o
   1  11   7       57.14       66.90      5.68 o
   2  11   7       91.88      100.13     10.92 o
   3  11   7      160.83      189.54     14.45 o
   4  11   7      927.79      924.84     21.59 o
   5  11   7      346.61      373.86     15.21 o
   6  11   7       45.42       53.42      9.02 o
   7  11   7      222.94      240.84     16.74 o
   8  11   7      261.28      250.65     15.55 o
   9  11   7       58.25       57.52     12.13 o
  10  11   7        4.58        4.98     12.12 o
  11  11   7       88.47      113.45     18.79 o
   0  12   7     1331.28     1333.47     42.48 o
   1  12   7      586.27      552.27     12.63 o
   2  12   7       12.22        7.51      9.01 o
   3  12   7      362.66      371.34     19.52 o
   4  12   7      286.71      308.76     19.00 o
   5  12   7      365.35      350.47     14.52 o
   6  12   7       95.76       81.08     10.75 o
   7  12   7       25.13       23.66     11.22 o
   8  12   7       60.69       62.96     11.56 o
   9  12   7        0.67      -11.77     11.77 o
  10  12   7       10.93       32.38     22.25 o
   1  13   7       58.79       57.97      7.10 o
   2  13   7      387.64      398.31     19.43 o
   3  13   7      112.91      109.75     13.14 o
   4  13   7       37.33       22.81     31.01 o
   5  13   7        4.73        6.99      6.90 o
   6  13   7       14.05       11.22      8.52 o
   7  13   7      209.57      200.41     15.11 o
   8  13   7       16.18       -3.18     11.08 o
   9  13   7      138.73      172.23     22.42 o
   0  14   7        7.08        2.21      9.06 o
   1  14   7      245.40      236.43     11.71 o
   2  14   7      283.30      306.86     19.98 o
   3  14   7        1.09       -8.68     10.97 o
   4  14   7       27.40       33.40     11.31 o
   5  14   7      103.55      106.07     17.72 o
   6  14   7       30.16       40.46      9.80 o
   7  14   7        0.00       -9.02      9.02 o
   8  14   7        1.06       12.18     11.86 o
   9  14   7        2.28        1.87     12.82 o
   1  15   7       15.67       26.40      9.46 o
   2  15   7        1.13       -9.04      9.04 o
   3  15   7        1.07       -2.31     15.45 o
   4  15   7       92.14       89.46     14.07 o
   5  15   7       83.52       61.32     14.68 o
   6  15   7        0.00       -2.51     21.24 o
   7  15   7       52.87       57.09     20.13 o
   8  15   7        0.19       -5.72     15.73 o
   0  16   7      120.29      136.81     16.41 o
   1  16   7       90.46      108.42     17.52 o
   2  16   7        4.30        1.39     10.24 o
   3  16   7        0.50       -6.77     10.61 o
   4  16   7       13.01      -10.42     11.71 o
   5  16   7        0.27        7.97     12.50 o
   6  16   7       44.75       36.91     15.15 o
   7  16   7      150.03      151.67     20.65 o
   1  17   7        3.40      -14.09     14.09 o
   2  17   7       89.24       73.76     13.73 o
   3  17   7        2.02       24.78     12.09 o
   4  17   7        0.32       -3.08     11.77 o
   5  17   7       30.13       27.50     14.13 o
   6  17   7       52.00       57.31     32.37 o
   1  18   7      109.17      141.84     20.54 o
   2  18   7       72.87       87.60     14.70 o
   3  18   7       35.05       62.23     14.60 o
   4  18   7       14.77       27.33     13.64 o
   1  19   7        9.26       26.68     19.73 o
   0   0   8    20052.81    18828.31    312.71 o
   1   0   8        0.26       -2.03      3.02 o
   2   0   8     3717.38     3466.29     53.45 o
   3   0   8      362.44      334.58     11.54 o
   4   0   8      343.09      312.51     12.05 o
   5   0   8     1289.03     1327.45     29.33 o
   6   0   8       91.49       91.90      9.99 o
   7   0   8       56.25       67.92     10.00 o
   8   0   8        9.30       24.84      9.80 o
   9   0   8     1236.00     1278.05     36.74 o
  10   0   8      848.39      951.57     55.82 o
  11   0   8      140.34      156.96     19.91 o
  12   0   8       10.48        7.03     14.06 o
  13   0   8       27.44       46.86     21.32 o
   1   1   8      183.29      167.04      4.48 o
   2   1   8      215.96      190.71      8.49 o
   3   1   8      121.93      120.66      5.17 o
   4   1   8     4592.52     4717.62     51.92 o
   5   1   8      737.77      782.39     14.93 o
   6   1   8     2987.30     2835.91     36.99 o
   7   1   8       55.61       44.31      6.62 o
   8   1   8      615.82      567.27     16.07 o
   9   1   8        2.41        2.63      7.49 o
  10   1   8       81.18       93.91     10.91 o
  11   1   8       21.09        4.76      8.99 o
  12   1   8       11.72        7.31     11.97 o
  13   1   8        8.35        7.23     12.30 o
   0   2   8      493.10      455.06      9.57 o
   1   2   8      485.72      531.07      8.16 o
   2   2   8    14659.85    14027.49    136.68 o
   3   2   8      309.59      315.83      7.93 o
   4   2   8      385.56      331.14      8.87 o
   5   2   8       69.39       62.18      5.51 o
   6   2   8       39.98       42.20      5.65 o
   7   2   8      198.54      207.62      9.75 o
   8   2   8      420.48      414.84     13.02 o
   9   2   8       11.30       -5.65      6.46 o
  10   2   8       52.29       45.35      8.77 o
  11   2   8       33.18       23.06      9.89 o
  12   2   8       16.04        7.29     11.24 o
  13   2   8       42.45        9.93     15.53 o
   1   3   8      963.64      973.51     13.39 o
   2   3   8     1426.45     1548.46     19.64 o
   3   3   8      495.48      540.25     10.52 o
   4   3   8      742.25      786.49     14.01 o
   5   3   8      395.62      405.35     11.63 o
   6   3   8      673.57      746.28     14.65 o
   7   3   8        0.96       -3.53      5.06 o
   8   3   8      195.45      214.56     10.35 o
   9   3   8        1.47       -6.26      6.26 o
  10   3   8       35.54       40.59      8.64 o
  11   3   8      100.40      135.68     14.23 o
  12   3   8        3.77       -4.61     10.97 o
  13   3   8        0.00       -9.72     12.32 o
   0   4   8      229.18      268.91      9.66 o
   1   4   8      491.81      477.95      6.53 o
   2   4   8      864.23      867.04     11.53 o
   3   4   8        8.30       18.69      2.91 o
   4   4   8     1301.36     1389.89     20.13 o
   5   4   8       44.21       36.01      5.37 o
   6   4   8       18.52       20.93      4.94 o
   7   4   8       15.49        4.51      5.66 o
   8   4   8      551.56      525.78     14.64 o
   9   4   8       95.45       79.09      8.76 o
  10   4   8       21.78       12.47      8.74 o
  11   4   8       17.35        4.83      9.71 o
  12   4   8       18.76       13.85     13.17 o
  13   4   8        2.91       -4.25     12.57 o
   1   5   8       24.37       38.60      2.95 o
   2   5   8      112.41      110.03      4.63 o
   3   5   8     2277.71     2390.84     28.78 o
   4   5   8      305.53      296.37      6.76 o
   5   5   8       59.50       71.54      7.10 o
   6   5   8       11.54        7.37      4.63 o
   7   5   8      585.40      542.71     14.48 o
   8   5   8       58.01       33.26      9.35 o
   9   5   8       28.69       17.86      8.22 o
  10   5   8      179.11      187.39     13.13 o
  11   5   8        2.02       15.64      9.88 o
  12   5   8        0.01      -13.02     13.02 o
  13   5   8       36.54       26.51     13.81 o
   0   6   8      408.70      464.60     11.34 o
   1   6   8      260.44      220.00      6.32 o
   2   6   8     4082.97     4102.80     43.92 o
   3   6   8      326.78      394.34      8.97 o
   4   6   8      509.13      571.34     10.67 o
   5   6   8      147.33      171.40      7.91 o
   6   6   8      379.66      345.06     10.44 o
   7   6   8      286.06      291.24     10.81 o
   8   6   8       88.95       67.20      8.67 o
   9   6   8        4.52       -4.16      7.55 o
  10   6   8       13.06        9.86      9.20 o
  11   6   8       11.51        4.30      9.39 o
  12   6   8       37.16       52.27     13.36 o
   1   7   8      816.98      792.45     11.45 o
   2   7   8     1818.79     1910.04     25.55 o
   3   7   8      969.86      965.17     14.89 o
   4   7   8     1414.53     1448.33     19.11 o
   5   7   8      314.92      304.50      8.77 o
   6   7   8       36.49       37.41      6.85 o
   7   7   8      167.22      125.15      9.26 o
   8   7   8      267.38      232.97     13.14 o
   9   7   8       22.68       -3.67     10.83 o
  10   7   8      212.85      228.74     13.86 o
  11   7   8        0.87        9.38      9.97 o
  12   7   8       83.81      107.20     23.22 o
   0   8   8     7400.00     7507.91    105.57 o
   1   8   8        0.08        4.69      2.59 o
   2   8   8     1019.69     1018.50     14.51 o
   3   8   8       31.56       13.03      4.19 o
   4   8   8     1297.71     1300.78     19.04 o
   5   8   8      353.19      312.73     11.37 o
   6   8   8        7.31        5.20      6.08 o
   7   8   8        0.78       -6.57      6.57 o
   8   8   8        0.34       -4.03      6.85 o
   9   8   8        2.30       -7.30      7.30 o
  10   8   8       51.28       46.42     10.19 o
  11   8   8       16.62        5.77     11.41 o
  12   8   8       80.60       78.46     15.79 o
   1   9   8      456.99      454.52      8.91 o
   2   9   8     1288.48     1331.09     16.02 o
   3   9   8      488.41      462.04      9.95 o
   4   9   8      184.15      196.29      7.33 o
   5   9   8       66.70       79.84      7.98 o
   6   9   8      995.67      952.61     19.19 o
   7   9   8       15.82       19.20      7.75 o
   8   9   8      216.27      199.84     15.20 o
   9   9   8       87.99       67.92     11.03 o
  10   9   8      186.75      224.81     15.76 o
  11   9   8       11.44       -5.74     11.86 o
   0  10   8     6520.38     6220.33    120.43 o
   1  10   8        4.49        2.08      3.12 o
   2  10   8      913.02      890.25     25.50 o
   3  10   8      434.99      434.11     11.77 o
   4  10   8       13.91        2.33      5.80 o
   5  10   8       52.95       32.06      7.67 o
   6  10   8      102.72       89.96      9.54 o
   7  10   8        5.85       -7.65      7.69 o
   8  10   8       48.22       32.36      9.46 o
   9  10   8       17.47        6.44     13.95 o
  10  10   8        0.29       15.61     13.40 o
  11  10   8       34.80       23.71     15.87 o
   1  11   8      362.23      350.50     10.79 o
   2  11   8       99.86       81.46     10.54 o
   3  11   8      202.91      201.24     36.90 o
   4  11   8      243.75      228.80     11.34 o
   5  11   8        0.23       -6.67      6.67 o
   6  11   8      419.46      395.64     28.66 o
   7  11   8       71.91       79.07     11.65 o
   8  11   8       68.34       82.04     13.19 o
   9  11   8        6.65       -5.80     11.43 o
  10  11   8        0.06      -12.28     12.28 o
  11  11   8       44.73       40.36     16.95 o
   0  12   8      220.36      202.25     16.21 o
   1  12   8      142.96      143.64      9.51 o
   2  12   8       35.57       -4.23      8.81 o
   3  12   8      165.59      170.07     14.66 o
   4  12   8      325.33      309.29     22.15 o
   5  12   8      306.48      307.04     14.17 o
   6  12   8      116.65      115.42     24.81 o
   7  12   8        0.42       -7.22      9.41 o
   8  12   8       26.76       25.02     11.49 o
   9  12   8       25.04       41.92     13.58 o
  10  12   8        0.71       10.74     14.30 o
   1  13   8      176.73      175.84     10.42 o
   2  13   8       82.28       50.48     21.64 o
   3  13   8      302.12      226.80     27.94 o
   4  13   8      175.54      173.59     16.16 o
   5  13   8       13.51       16.88      8.20 o
   6  13   8      327.45      311.29     25.44 o
   7  13   8      110.97       91.38     20.00 o
   8  13   8        8.19        6.53     11.03 o
   9  13   8        7.11       13.88     13.09 o
   0  14   8      128.33      144.76     14.40 o
   1  14   8       55.60       55.51      7.52 o
   2  14   8      293.42      355.85     22.25 o
   3  14   8        5.90        8.98     10.06 o
   4  14   8       45.36       22.19     11.76 o
   5  14   8        9.41        1.19     11.98 o
   6  14   8      117.40      142.87     12.60 o
   7  14   8       17.56       15.52     10.71 o
   8  14   8        3.76        6.73     11.85 o
   9  14   8       20.18       23.83     13.99 o
   1  15   8        0.05       11.81     10.72 o
   2  15   8       19.43       13.57     10.45 o
   3  15   8        0.07       13.41     12.89 o
   4  15   8      113.40      137.69     19.23 o
   5  15   8       17.20       33.92     13.67 o
   6  15   8      105.22      123.66     19.33 o
   7  15   8        0.69        0.19     14.58 o
   8  15   8      120.82      140.72     22.47 o
   0  16   8      551.77      583.89     27.99 o
   1  16   8       70.12       60.00     15.60 o
   2  16   8        1.43      -10.07     10.07 o
   3  16   8       90.01       85.20     23.05 o
   4  16   8       59.79       67.37     14.48 o
   5  16   8       16.17       39.63     14.14 o
   6  16   8        0.32        9.42     17.82 o
   7  16   8        2.26        8.76     32.97 o
   1  17   8       15.46       -0.81     14.80 o
   2  17   8       33.99       27.84     12.23 o
   3  17   8        6.71       -5.59     11.60 o
   4  17   8       15.92        6.77     12.85 o
   5  17   8       12.62       -1.63     24.26 o
   6  17   8       19.38       38.05     25.07 o
   1  18   8       24.93       18.43     13.54 o
   2  18   8       16.11       14.66     13.15 o
   3  18   8       39.52       33.21     13.63 o
   4  18   8       23.94       28.60     13.87 o
   1   1   9        2.29       -1.88      1.88 o
   2   1   9      503.21      562.26     10.18 o
   3   1   9       66.38       51.75      4.28 o
   4   1   9     2784.69     2941.70     35.50 o
   5   1   9      155.19      148.18      7.39 o
   6   1   9       60.42       52.88      6.27 o
   7   1   9      198.57      185.56      9.62 o
   8   1   9      197.56      184.43     10.84 o
   9   1   9       33.96       30.60      8.55 o
  10   1   9       19.81        9.53      8.75 o
  11   1   9       81.21      103.33     12.18 o
  12   1   9       10.05        0.12     11.62 o
  13   1   9        2.30       -9.34     12.19 o
   0   2   9      102.40      115.50      6.75 o
   1   2   9       10.01       -1.84      1.84 o
   2   2   9     1127.15     1222.68     16.90 o
   3   2   9     1605.08     1679.49     22.20 o
   4   2   9      939.77      968.75     16.19 o
   5   2   9      278.29      366.62     10.34 o
   6   2   9      161.21      167.53      8.50 o
   7   2   9      394.18      326.04     12.02 o
   8   2   9       23.61       13.78      7.05 o
   9   2   9        7.11        1.19      7.55 o
  10   2   9      349.48      343.94     15.47 o
  11   2   9       88.81       87.62     13.83 o
  12   2   9      158.47      130.25     15.23 o
  13   2   9       36.53       34.44     13.98 o
   1   3   9      128.78      132.36      4.23 o
   2   3   9      223.78      264.83      6.15 o
   3   3   9     4370.97     4373.88     47.87 o
   4   3   9     3820.10     3805.89     43.67 o
   5   3   9      910.77      804.94     15.45 o
   6   3   9      866.27      875.37     17.48 o
   7   3   9        3.95       -5.36      5.36 o
   8   3   9      401.71      383.24     20.81 o
   9   3   9      185.16      174.29     11.60 o
  10   3   9        0.25       -4.56      8.09 o
  11   3   9      455.96      432.65     20.27 o
  12   3   9       13.93        6.83     11.77 o
  13   3   9       67.05       64.04     15.46 o
   0   4   9     1604.74     1807.36     32.68 o
   1   4   9     1400.71     1308.72     18.68 o
   2   4   9       65.72       61.19      3.35 o
   3   4   9     1261.12     1259.41     18.93 o
   4   4   9      511.19      514.79     11.28 o
   5   4   9     2372.90     2392.65     31.54 o
   6   4   9        2.05       -4.46      4.46 o
   7   4   9        3.73       -5.39      5.39 o
   8   4   9       90.49       82.31      8.98 o
   9   4   9        6.17        1.41      7.48 o
  10   4   9      106.91      101.68     12.15 o
  11   4   9      384.73      392.55     21.57 o
  12   4   9       17.98       15.44     12.81 o
  13   4   9       79.87      107.19     16.40 o
   1   5   9      220.34      274.99      6.52 o
   2   5   9      867.78     1008.15     14.85 o
   3   5   9     2815.21     2881.87     33.78 o
   4   5   9      146.54      130.78      5.58 o
   5   5   9      310.36      309.62      9.71 o
   6   5   9        1.90       -2.42      4.83 o
   7   5   9       36.68       27.58      7.90 o
   8   5   9      242.59      244.05     12.10 o
   9   5   9      524.48      562.43     26.96 o
  10   5   9        9.49       22.64     10.05 o
  11   5   9      149.17      161.52     15.09 o
  12   5   9        4.48        7.91     12.00 o
   0   6   9       28.46       14.07      3.77 o
   1   6   9     6800.72     6831.29     63.54 o
   2   6   9     1036.73     1073.26     15.45 o
   3   6   9     1965.59     1732.37     22.78 o
   4   6   9        6.45        3.16      3.43 o
   5   6   9        0.43       -0.09      3.87 o
   6   6   9        0.76       -4.42      5.09 o
   7   6   9       71.70       48.05      7.35 o
   8   6   9      322.20      344.42     13.66 o
   9   6   9       36.44       27.98      9.28 o
  10   6   9       52.76       56.29     11.13 o
  11   6   9        2.15      -10.29     10.29 o
  12   6   9        4.37        2.47     11.84 o
   1   7   9       13.63       17.82      3.76 o
   2   7   9      141.64      135.13      6.22 o
   3   7   9      185.98      179.67      7.80 o
   4   7   9        5.34        7.65      3.60 o
   5   7   9      313.84      369.39      9.76 o
   6   7   9      305.24      281.48     10.52 o
   7   7   9      404.37      466.91     15.82 o
   8   7   9      175.62      147.73     11.50 o
   9   7   9      124.48      120.67     11.86 o
  10   7   9       26.49       16.61      9.78 o
  11   7   9       46.07       47.04     12.15 o
  12   7   9        4.05        0.70     13.64 o
   0   8   9     2431.45     2490.59     39.71 o
   1   8   9      475.86      461.69      8.91 o
   2   8   9       81.19       76.44      4.57 o
   3   8   9      281.49      288.64      8.60 o
   4   8   9      204.95      221.30      7.19 o
   5   8   9      791.15      798.48     15.65 o
   6   8   9      107.65      123.97      9.23 o
   7   8   9      122.22      125.87     14.63 o
   8   8   9       33.44       27.92      8.53 o
   9   8   9        0.00       -9.39      9.68 o
  10   8   9       14.10       10.39     10.84 o
  11   8   9       19.06       31.25     14.85 o
  12   8   9        9.41       -4.01     12.94 o
   1   9   9      384.19      384.99     10.85 o
   2   9   9       12.49       12.57      4.87 o
   3   9   9       38.76       43.63      5.49 o
   4   9   9      146.25      146.52      6.78 o
   5   9   9      339.12      327.12     11.85 o
   6   9   9      131.98      127.68     10.89 o
   7   9   9        3.32       -2.09      7.90 o
   8   9   9       14.37       13.82      9.01 o
   9   9   9       44.35       54.90     11.60 o
  10   9   9       41.35       10.35     12.54 o
  11   9   9        1.03      -11.79     11.79 o
   0  10   9       13.93       10.07      7.73 o
   1  10   9      806.89      807.62     13.50 o
   2  10   9      348.02      391.26      8.94 o
   3  10   9      400.22      395.01     11.74 o
   4  10   9       59.48       62.26      7.23 o
   5  10   9       34.82       41.46      8.02 o
   6  10   9       40.21       25.76      8.09 o
   7  10   9       30.30       19.34      8.80 o
   8  10   9        0.55       -8.38      8.38 o
   9  10   9       58.11       49.23     13.71 o
  10  10   9       62.04       45.29     15.35 o
  11  10   9       17.66       37.31     17.50 o
   1  11   9      242.94      256.76      8.95 o
   2  11   9       36.23       44.36      9.84 o
   3  11   9      114.52      126.10      8.21 o
   4  11   9        0.23        4.47      6.28 o
   5  11   9       82.02      102.03     10.18 o
   6  11   9       29.67       18.67     12.92 o
   7  11   9      172.95      186.38     16.29 o
   8  11   9        5.77        1.14     10.56 o
   9  11   9       34.86       36.99     13.06 o
  10  11   9       10.32       18.33     14.10 o
   0  12   9       47.64       79.23     11.28 o
   1  12   9      621.34      662.84     19.03 o
   2  12   9       27.84       11.24     10.92 o
   3  12   9      349.76      374.51     32.26 o
   4  12   9       18.25       28.60      7.17 o
   5  12   9        2.19        8.03      7.50 o
   6  12   9       15.59       17.29      9.33 o
   7  12   9       87.67       98.52     12.77 o
   8  12   9       22.14       37.91     13.06 o
   9  12   9       16.17        7.48     12.08 o
  10  12   9        2.61      -13.30     13.30 o
   1  13   9        0.02       -6.54      6.74 o
   2  13   9       40.38       43.00     11.10 o
   3  13   9       23.77       21.50     18.77 o
   4  13   9        4.27       -6.66     10.17 o
   5  13   9      108.94      116.06      9.89 o
   6  13   9        2.34       -5.91      8.70 o
   7  13   9      259.05      292.30     19.90 o
   8  13   9       53.90       70.30     13.64 o
   9  13   9      125.82      174.25     18.77 o
   0  14   9        5.73        3.32      9.46 o
   1  14   9       66.66       79.31     13.44 o
   2  14   9      106.92      104.45     13.12 o
   3  14   9       18.10       19.60     11.28 o
   4  14   9       18.91       33.80     16.06 o
   5  14   9       30.56       19.69     18.77 o
   6  14   9       40.42       41.62     12.80 o
   7  14   9        2.42       -2.88     11.33 o
   8  14   9        9.87       13.68     12.45 o
   9  14   9       82.94       70.21     19.04 o
   1  15   9       13.69       15.58     14.75 o
   2  15   9        4.39       -6.01      9.90 o
   3  15   9       54.07       34.83     12.76 o
   4  15   9        6.70       11.65     18.42 o
   5  15   9       37.10       41.61     14.14 o
   6  15   9       83.40      107.99     17.93 o
   7  15   9        4.94       24.25     15.67 o
   8  15   9        8.14       15.05     23.36 o
   0  16   9       32.39       18.93     11.88 o
   1  16   9      117.19      125.03     17.92 o
   2  16   9        0.10      -10.18     10.18 o
   3  16   9        0.62       13.41     11.35 o
   4  16   9       50.48       37.76     13.78 o
   5  16   9        0.51        4.31     13.06 o
   6  16   9        0.56       14.68     15.10 o
   7  16   9       37.59       31.36     26.53 o
   1  17   9       29.47       25.27     15.70 o
   2  17   9       30.30       -1.02     11.71 o
   3  17   9       14.59       37.35     13.45 o
   4  17   9        2.32       -3.02     13.09 o
   5  17   9        9.38       27.05     14.60 o
   1  18   9       92.16       91.51     23.36 o
   2  18   9        1.72       17.30     12.51 o
   3  18   9        1.58      -10.62     11.81 o
   4  18   9        0.85      -17.62     17.62 o
   0   0  10    15540.81    15157.66    255.09 o
   1   0  10     4491.80     4152.28     62.96 o
   2   0  10      943.98      833.85     18.92 o
   3   0  10     1300.71     1247.85     25.87 o
   4   0  10    15678.04    15819.42    221.52 o
   5   0  10     2045.56     2172.74     41.96 o
   6   0  10      158.07      165.45     20.82 o
   7   0  10        0.01       -4.25      7.51 o
   8   0  10      485.27      477.82     21.87 o
   9   0  10      173.27      210.01     17.87 o
  10   0  10     1341.20     1501.28     43.40 o
  11   0  10        3.53      -12.17     12.17 o
  12   0  10       77.97       71.12     17.76 o
  13   0  10        4.62      -20.13     20.13 o
   1   1  10     1642.51     1560.89     18.38 o
   2   1  10     6036.73     5865.74     61.26 o
   3   1  10       20.70       21.15      3.85 o
   4   1  10      709.19      659.20     13.19 o
   5   1  10      516.64      525.19     12.37 o
   6   1  10       53.92       62.20      6.56 o
   7   1  10        8.01        8.10      5.84 o
   8   1  10       82.83       87.48      9.14 o
   9   1  10      600.06      605.48     18.32 o
  10   1  10      374.24      406.59     16.43 o
  11   1  10       60.99       63.79     11.20 o
  12   1  10       64.25       59.34     13.20 o
  13   1  10        1.96       -2.63     12.02 o
   0   2  10     4330.70     4048.87     60.93 o
   1   2  10     1102.12     1067.91     13.89 o
   2   2  10     5321.06     5047.59     53.67 o
   3   2  10      392.24      438.06      9.87 o
   4   2  10       52.92       45.38      4.93 o
   5   2  10      347.00      348.90     10.41 o
   6   2  10       33.33       23.68      5.45 o
   7   2  10      109.84       95.06      8.27 o
   8   2  10      308.50      299.89     13.04 o
   9   2  10      250.23      260.11     13.35 o
  10   2  10       11.76        4.85      8.46 o
  11   2  10       32.26       46.07     10.83 o
  12   2  10      212.14      236.97     17.80 o
  13   2  10        0.02       -9.30     12.16 o
   1   3  10        5.46        6.02      2.43 o
   2   3  10      220.10      278.79      6.61 o
   3   3  10      421.60      444.52     10.01 o
   4   3  10     3381.70     3441.05     40.63 o
   5   3  10      117.86       89.63      6.43 o
   6   3  10      658.04      695.69     15.65 o
   7   3  10        8.52       -1.31      5.84 o
   8   3  10     1556.32     1606.26     28.45 o
   9   3  10       11.23       15.45      8.07 o
  10   3  10      113.90      131.61     11.80 o
  11   3  10       85.95       90.86     13.51 o
  12   3  10       18.44        3.64     18.91 o
  13   3  10        1.22       -6.14     12.28 o
   0   4  10     1792.37     2001.69     70.57 o
   1   4  10      955.33     1051.71     20.38 o
   2   4  10      182.74      203.70      6.48 o
   3   4  10       91.74      100.90      5.31 o
   4   4  10     2263.11     2211.75     28.83 o
   5   4  10       19.74       15.43      4.73 o
   6   4  10        3.32       -2.47      4.80 o
   7   4  10      153.66      136.70     10.87 o
   8   4  10      272.20      286.06     12.61 o
   9   4  10      129.82      114.91     13.50 o
  10   4  10       57.08       66.41     11.71 o
  11   4  10        2.04       -1.75     10.59 o
  12   4  10        6.71       -3.31     11.76 o
  13   4  10       13.76       10.46     13.02 o
   1   5  10     2913.62     3005.38     39.94 o
   2   5  10      234.94      234.08      6.95 o
   3   5  10       24.16       21.61      3.82 o
   4   5  10       47.87       65.71      4.50 o
   5   5  10       91.15       85.50      6.42 o
   6   5  10     1330.10     1363.32     23.03 o
   7   5  10      147.27      131.55      9.07 o
   8   5  10        0.35       -4.11      6.36 o
   9   5  10       50.94       46.11      9.83 o
  10   5  10       10.66       13.61     10.90 o
  11   5  10        3.86        1.86     10.76 o
  12   5  10      174.58      192.72     17.10 o
   0   6  10     1430.19     1526.28     34.98 o
   1   6  10      916.08      963.05     17.86 o
   2   6  10      860.15      878.89     18.14 o
   3   6  10      439.45      430.41     11.10 o
   4   6  10       48.30       32.83      4.65 o
   5   6  10      463.42      440.14     11.61 o
   6   6  10      132.63      143.53      8.48 o
   7   6  10      157.47      155.96      9.70 o
   8   6  10      282.51      291.02     14.10 o
   9   6  10       55.33       58.89     10.05 o
  10   6  10       10.88       11.61     10.41 o
  11   6  10        1.36        6.51     10.05 o
  12   6  10      179.54      190.73     17.34 o
   1   7  10      766.38      745.65     11.95 o
   2   7  10       76.89       74.82      5.15 o
   3   7  10      122.12      147.87      7.35 o
   4   7  10      403.21      400.90     10.41 o
   5   7  10      564.90      554.94     13.16 o
   6   7  10     1134.26     1042.83     19.69 o
   7   7  10      473.04      498.21     24.68 o
   8   7  10      178.54      178.18     12.13 o
   9   7  10      238.21      275.17     14.95 o
  10   7  10        8.92       14.99     10.22 o
  11   7  10       40.48       41.28     14.20 o
  12   7  10       66.31       88.39     19.12 o
   0   8  10     3177.38     3292.55     51.12 o
   1   8  10       73.03       81.93      4.39 o
   2   8  10      152.05      156.61      5.95 o
   3   8  10      503.07      524.24     10.94 o
   4   8  10      172.39      169.66      6.62 o
   5   8  10       13.97        7.95      5.26 o
   6   8  10        2.60       -6.25      6.25 o
   7   8  10       13.09       -3.08      6.73 o
   8   8  10      118.35      115.09     10.81 o
   9   8  10       88.08       78.85     11.06 o
  10   8  10       89.38      112.47     14.66 o
  11   8  10        9.09        6.01     14.44 o
  12   8  10        1.50       -6.29     13.49 o
   1   9  10      168.89      175.80      7.38 o
   2   9  10      568.10      497.54     15.44 o
   3   9  10      251.19      273.42     10.16 o
   4   9  10     1519.76     1468.78     31.71 o
   5   9  10      958.67      963.09     32.16 o
   6   9  10     1473.92     1472.03     30.68 o
   7   9  10        5.73       -0.53      8.22 o
   8   9  10      272.33      304.62     17.06 o
   9   9  10        2.31       -0.10     10.20 o
  10   9  10       74.12       65.01     13.77 o
  11   9  10       69.63       71.15     23.58 o
   0  10  10      188.95      180.18     10.14 o
   1  10  10        8.46       13.66      4.02 o
   2  10  10     1012.41     1008.18     22.61 o
   3  10  10      127.40      119.85      9.69 o
   4  10  10      116.50      103.27      9.53 o
   5  10  10      525.29      558.14     21.69 o
   6  10  10        6.58        3.12      7.62 o
   7  10  10        0.99        8.44      8.23 o
   8  10  10        5.88        3.21      8.98 o
   9  10  10        6.00       -5.47     11.78 o
  10  10  10        4.69       -0.13     13.63 o
  11  10  10       24.25       53.20     16.72 o
   1  11  10      181.24      154.63      7.73 o
   2  11  10      116.82       91.25      7.03 o
   3  11  10       35.86       34.82      7.09 o
   4  11  10      726.23      685.51     19.19 o
   5  11  10       38.91       25.71      8.22 o
   6  11  10        4.09       -8.28      8.28 o
   7  11  10        4.58       -4.50      9.59 o
   8  11  10       89.18      100.41     14.34 o
   9  11  10       72.74       77.40     15.17 o
  10  11  10        8.78       16.27     13.49 o
   0  12  10       62.84       83.66     12.18 o
   1  12  10        5.86        2.39      5.97 o
   2  12  10      353.97      318.70     18.18 o
   3  12  10        3.76        8.83      9.78 o
   4  12  10       24.69       10.16      6.35 o
   5  12  10        0.61       -0.89      7.11 o
   6  12  10       35.66       27.63     11.85 o
   7  12  10       20.48       15.19     12.19 o
   8  12  10       10.36       14.02     11.43 o
   9  12  10       46.81       73.90     14.85 o
  10  12  10        9.24       14.63     19.05 o
   1  13  10        2.01       10.17      8.81 o
   2  13  10       23.35       23.07     10.57 o
   3  13  10      236.93      276.68     34.93 o
   4  13  10       28.16       11.88     12.48 o
   5  13  10       51.48       52.43      8.66 o
   6  13  10       10.86        9.40      8.98 o
   7  13  10       27.80       28.19     11.56 o
   8  13  10       80.76       70.14     19.44 o
   9  13  10       12.43       40.39     14.27 o
   0  14  10        5.24       -4.53      9.97 o
   1  14  10       36.08       38.59     11.88 o
   2  14  10       70.59       81.01     26.33 o
   3  14  10       42.42       57.01     12.91 o
   4  14  10       33.28       19.61     12.72 o
   5  14  10       25.62       28.03     16.81 o
   6  14  10       80.02       82.72     17.57 o
   7  14  10        1.70       -2.84     10.00 o
   8  14  10        0.30       -1.32     16.89 o
   1  15  10       99.96      106.55      9.70 o
   2  15  10       75.87       91.12     13.75 o
   3  15  10        9.57       -0.47     11.27 o
   4  15  10       86.19       63.43     14.56 o
   5  15  10        7.88       21.99     13.20 o
   6  15  10       13.19        1.89     13.44 o
   7  15  10       26.04       29.83     25.82 o
   8  15  10       60.26       52.05     30.70 o
   0  16  10       17.31       21.34     11.58 o
   1  16  10      167.51      211.31     20.74 o
   2  16  10      255.44      280.85     32.11 o
   3  16  10        0.02       -2.16     15.96 o
   4  16  10       14.39        8.71     13.14 o
   5  16  10       14.42       12.17     13.37 o
   6  16  10        0.02        1.42     14.46 o
   1  17  10      104.70      121.53     14.82 o
   2  17  10        0.68      -11.22     11.22 o
   3  17  10        1.69        0.28     14.40 o
   4  17  10       25.88       15.26     15.96 o
   5  17  10        0.01       -6.39     13.60 o
   1  18  10       23.34      -10.67     19.03 o
   2  18  10        1.36       -1.51     12.68 o
   3  18  10        0.01       -5.33     12.22 o
   1   1  11      826.40      866.47     13.62 o
   2   1  11     1031.52     1163.68     17.12 o
   3   1  11       47.70       39.90      4.73 o
   4   1  11     2078.32     2136.77     28.51 o
   5   1  11       81.87       92.18      6.76 o
   6   1  11       98.72       89.73      7.35 o
   7   1  11       20.91       15.52      6.29 o
   8   1  11     1266.86     1258.95     24.79 o
   9   1  11      110.66      116.30     10.76 o
  10   1  11        9.65       28.01      9.19 o
  11   1  11      161.94      170.91     14.26 o
  12   1  11        1.00      -10.67     10.67 o
  13   1  11        0.66        6.18     12.89 o
   0   2  11     2792.51     3061.42     44.83 o
   1   2  11     3175.29     3549.94     36.31 o
   2   2  11     6554.13     6999.99     66.78 o
   3   2  11     2822.14     2968.02     35.33 o
   4   2  11      689.41      746.08     14.35 o
   5   2  11      210.28      181.94      8.11 o
   6   2  11      170.08      188.50      9.26 o
   7   2  11      525.68      497.52     16.96 o
   8   2  11      416.08      382.12     14.30 o
   9   2  11      112.54      128.03     10.98 o
  10   2  11      734.13      758.86     21.78 o
  11   2  11       30.02       28.22     10.48 o
  12   2  11        0.03      -10.96     10.96 o
  13   2  11       71.34       67.67     15.24 o
   1   3  11     1143.98     1202.45     15.48 o
   2   3  11      294.04      276.90      6.78 o
   3   3  11      572.08      723.15     13.33 o
   4   3  11        0.22       -3.63      3.63 o
   5   3  11      360.25      362.91     10.76 o
   6   3  11     1500.60     1467.99     24.18 o
   7   3  11        0.17       -3.55      6.19 o
   8   3  11     1859.74     1860.75     31.29 o
   9   3  11       56.79       52.41      9.18 o
  10   3  11      181.09      210.31     13.52 o
  11   3  11      109.57      137.75     14.92 o
  12   3  11        2.51       -2.56     11.53 o
  13   3  11       10.45       -4.04     11.96 o
   0   4  11      130.52      199.08      8.21 o
   1   4  11        0.30       -0.21      2.12 o
   2   4  11       13.72        5.35      1.95 o
   3   4  11       65.86       96.99      5.43 o
   4   4  11       31.21       18.65      4.44 o
   5   4  11     2068.51     2064.27     28.90 o
   6   4  11      205.47      193.04     12.46 o
   7   4  11       19.46       17.52      6.62 o
   8   4  11      668.23      676.73     22.06 o
   9   4  11       86.42       72.70      9.73 o
  10   4  11       92.23       99.48     12.71 o
  11   4  11      100.49      120.66     14.60 o
  12   4  11        6.68       -1.70     11.39 o
   1   5  11      665.63      746.02     10.21 o
   2   5  11       62.24       85.14      4.06 o
   3   5  11       42.65       47.74      3.83 o
   4   5  11      519.83      607.38     11.19 o
   5   5  11      153.83      151.12      7.75 o
   6   5  11       69.23       55.86      6.94 o
   7   5  11      609.37      620.28     16.28 o
   8   5  11       19.80       17.85      7.99 o
   9   5  11      218.68      202.80     13.88 o
  10   5  11      396.99      382.72     18.33 o
  11   5  11       14.31       15.50     11.98 o
  12   5  11      226.94      289.71     19.63 o
   0   6  11        6.23       16.15      4.72 o
   1   6  11        2.70       -2.84      2.84 o
   2   6  11      691.51      675.80     15.01 o
   3   6  11       30.97       27.53      4.28 o
   4   6  11      793.56      810.17     15.09 o
   5   6  11      200.00      207.52      8.80 o
   6   6  11      632.04      644.48     15.61 o
   7   6  11      577.46      557.52     15.58 o
   8   6  11       64.29       67.55      9.79 o
   9   6  11      101.91       87.25     11.45 o
  10   6  11       70.71       65.91     13.06 o
  11   6  11        7.08        9.71     11.59 o
  12   6  11       46.59      110.82     15.63 o
   1   7  11        1.48        6.44      2.84 o
   2   7  11     1033.28     1027.52     17.64 o
   3   7  11        0.72       -3.47      3.47 o
   4   7  11       27.02       20.53      4.63 o
   5   7  11       52.14       53.42      6.38 o
   6   7  11     1501.00     1400.35     23.74 o
   7   7  11      366.34      352.78     14.25 o
   8   7  11       43.51       35.34      8.92 o
   9   7  11       83.59      104.90     11.81 o
  10   7  11       58.46       91.74     12.41 o
  11   7  11        0.90        0.81     12.22 o
  12   7  11      205.60      253.33     21.44 o
   0   8  11        8.48        6.58      5.42 o
   1   8  11        7.63       10.10      3.34 o
   2   8  11       34.71       25.02      4.08 o
   3   8  11       59.73       73.45      5.49 o
   4   8  11      295.21      326.50     14.89 o
   5   8  11       10.82        1.04      5.30 o
   6   8  11       31.46       32.98      7.47 o
   7   8  11       76.02       66.62      8.96 o
   8   8  11        0.48       -5.00      7.71 o
   9   8  11        6.97       -0.14      9.67 o
  10   8  11       19.71        4.96     11.81 o
  11   8  11       17.61       36.39     18.40 o
   1   9  11      111.08      120.81      5.77 o
   2   9  11      481.07      515.56     13.47 o
   3   9  11      269.42      249.21     10.73 o
   4   9  11      426.67      419.82     15.33 o
   5   9  11      265.66      251.87     15.42 o
   6   9  11      238.79      222.81     14.77 o
   7   9  11        6.25        2.31      9.21 o
   8   9  11      112.62      142.60     13.36 o
   9   9  11        3.51        9.95     10.29 o
  10   9  11       18.11       64.93     13.70 o
  11   9  11        0.57       -3.92     17.44 o
   0  10  11     2174.42     2091.27     65.74 o
   1  10  11       41.55       43.53      5.03 o
   2  10  11      218.91      214.79      9.11 o
   3  10  11      218.30      224.75     12.18 o
   4  10  11      367.82      331.26     12.66 o
   5  10  11        0.24       -6.56      6.56 o
   6  10  11        0.47       -7.22      7.22 o
   7  10  11       83.94       75.35     10.72 o
   8  10  11       11.44       14.00      9.98 o
   9  10  11       89.45       96.42     15.70 o
  10  10  11       10.27        2.24     13.17 o
  11  10  11        6.03       42.91     21.40 o
   1  11  11      214.58      226.34     11.70 o
   2  11  11        0.05        3.38      5.53 o
   3  11  11      101.63      118.75      8.55 o
   4  11  11      140.13      132.67      9.99 o
   5  11  11      351.01      351.08     19.16 o
   6  11  11        1.54       -6.08      9.00 o
   7  11  11      101.35       73.36     12.35 o
   8  11  11      143.24      180.41     16.76 o
   9  11  11      113.22      137.50     17.74 o
  10  11  11      102.84       87.32     17.05 o
   0  12  11      853.57      834.35     32.82 o
   1  12  11      344.60      340.29     14.42 o
   2  12  11      343.35      322.37     12.21 o
   3  12  11      301.70      296.25     12.02 o
   4  12  11      127.66      132.58      9.75 o
   5  12  11       33.94       37.08      8.88 o
   6  12  11       25.22       29.83     11.74 o
   7  12  11       11.65        8.24     10.35 o
   8  12  11       14.20       15.30     11.78 o
   9  12  11       16.49        6.70     18.23 o
  10  12  11        1.63      -12.92     12.92 o
   1  13  11       90.51       95.60      9.26 o
   2  13  11       23.84       19.29      6.10 o
   3  13  11      201.69      162.55     15.98 o
   4  13  11        8.48        3.95      6.10 o
   5  13  11        6.79        4.27      9.74 o
   6  13  11        3.42       12.38      9.12 o
   7  13  11      131.22      172.76     16.37 o
   8  13  11        0.03       -2.91     11.77 o
   9  13  11       45.27       45.41     24.25 o
   0  14  11      162.74      155.53     16.41 o
   1  14  11      111.68      112.23      9.94 o
   2  14  11      140.76       91.63     13.65 o
   3  14  11       92.11       64.62     13.67 o
   4  14  11        6.66        1.60     11.59 o
   5  14  11       60.18       44.14     14.90 o
   6  14  11       18.69       26.04     24.21 o
   7  14  11        0.33        2.30     12.51 o
   8  14  11       24.40       42.41     18.85 o
   1  15  11        9.22       -8.36      8.36 o
   2  15  11       12.60       15.28     20.23 o
   3  15  11        2.54       11.53     13.24 o
   4  15  11       41.92       60.81     14.50 o
   5  15  11        5.57        2.72     18.12 o
   6  15  11        2.57      -13.56     13.56 o
   7  15  11        3.10       17.43     16.37 o
   0  16  11       22.24       31.01     11.78 o
   1  16  11        9.00      -13.29     13.29 o
   2  16  11       21.12        5.34     12.02 o
   3  16  11       40.96       51.04     14.22 o
   4  16  11        1.79        8.21     12.35 o
   5  16  11       27.84       33.67     14.86 o
   6  16  11        3.13      -12.93     14.19 o
   1  17  11       17.51       30.82     12.64 o
   2  17  11      102.61      102.44     16.56 o
   3  17  11       54.00       39.33     14.06 o
   4  17  11        1.47      -12.46     12.46 o
   5  17  11       15.76        6.44     14.57 o
   1  18  11       22.90       53.46     21.54 o
   2  18  11       51.23       40.88     14.14 o
   3  18  11       26.89       15.60     13.44 o
   0   0  12      205.86      211.96     11.49 o
   1   0  12     9746.01     9642.41    118.78 o
   2   0  12    10016.49    10196.02    145.42 o
   3   0  12       41.28       -0.20      6.55 o
   4   0  12      408.75      423.29     15.67 o
   5   0  12       88.31       69.13      8.98 o
   6   0  12       60.35       69.80     10.11 o
   7   0  12      999.47     1017.51     29.80 o
   8   0  12     1101.93     1178.86     34.29 o
   9   0  12      265.41      277.79     24.31 o
  10   0  12      103.67       84.09     26.06 o
  11   0  12      135.16      156.76     22.85 o
  12   0  12        5.59       -2.56     14.64 o
  13   0  12       23.36       19.69     20.86 o
   1   1  12      961.21      947.98     13.69 o
   2   1  12       43.85       13.37      3.58 o
   3   1  12      245.23      233.61      7.79 o
   4   1  12       38.06       30.23      4.79 o
   5   1  12     4853.34     4912.17     56.71 o
   6   1  12      975.36     1004.61     19.49 o
   7   1  12     1525.68     1465.94     25.79 o
   8   1  12      110.32      110.24     10.02 o
   9   1  12      315.48      349.08     15.00 o
  10   1  12        2.34        4.83      8.66 o
  11   1  12        0.20        1.08      9.77 o
  12   1  12        1.22      -10.94     10.94 o
  13   1  12        1.16      -12.03     12.03 o
   0   2  12     4399.93     4851.17     63.53 o
   1   2  12     2938.61     2843.52     30.59 o
   2   2  12      483.54      568.74     10.36 o
   3   2  12     2567.43     2626.02     32.53 o
   4   2  12       57.80       53.64      7.47 o
   5   2  12       69.10       68.29      6.32 o
   6   2  12     1641.07     1659.30     26.46 o
   7   2  12       83.03      126.47      9.36 o
   8   2  12       23.53       23.38      7.89 o
   9   2  12      333.33      359.60     15.60 o
  10   2  12        3.65        8.80     11.68 o
  11   2  12        1.02       -9.33      9.33 o
  12   2  12       10.57        3.94     11.89 o
  13   2  12       30.94       25.34     14.06 o
   1   3  12        0.41        0.51      2.53 o
   2   3  12     1858.23     1871.73     22.31 o
   3   3  12     3266.87     3549.21     37.85 o
   4   3  12      185.30      184.33      7.72 o
   5   3  12       44.36       29.02      5.40 o
   6   3  12     1091.64     1134.77     21.12 o
   7   3  12      250.49      275.22     11.84 o
   8   3  12        2.87       10.87      7.75 o
   9   3  12       33.96       35.00      8.49 o
  10   3  12       19.57       29.17      9.87 o
  11   3  12      115.42       92.33     13.47 o
  12   3  12       38.71       14.80     12.15 o
   0   4  12      521.34      537.10     17.56 o
   1   4  12       18.01       32.92      3.32 o
   2   4  12      940.08      923.35     15.08 o
   3   4  12      555.57      606.04     12.96 o
   4   4  12      258.51      270.55      8.99 o
   5   4  12      406.47      392.58     11.50 o
   6   4  12       84.71       84.84      7.73 o
   7   4  12       12.56        8.70      6.64 o
   8   4  12      148.84      139.67     10.39 o
   9   4  12      193.83      203.47     12.37 o
  10   4  12       46.84       49.86     11.42 o
  11   4  12        3.09       -2.37     16.19 o
  12   4  12        1.96       -9.11     12.08 o
   1   5  12       40.99       38.85      3.18 o
   2   5  12      238.52      232.61      6.39 o
   3   5  12        8.84       10.96      3.23 o
   4   5  12     1144.64     1158.59     16.87 o
   5   5  12      241.40      237.37      9.45 o
   6   5  12     1428.69     1397.95     23.98 o
   7   5  12      514.96      454.09     17.26 o
   8   5  12       32.67       35.30      7.98 o
   9   5  12        6.82       34.32      9.53 o
  10   5  12       74.67       78.04     12.19 o
  11   5  12       87.62      100.29     14.49 o
  12   5  12        1.67        6.44     12.99 o
   0   6  12     4620.15     4793.08     82.77 o
   1   6  12      296.85      268.35      7.74 o
   2   6  12        5.25       15.87      3.88 o
   3   6  12      778.73      746.50     13.95 o
   4   6  12      125.92      120.76      6.80 o
   5   6  12       49.21       42.73      6.49 o
   6   6  12      735.19      757.59     19.58 o
   7   6  12      131.72      140.55      9.62 o
   8   6  12      173.63      204.72     12.88 o
   9   6  12       60.14       69.78     10.79 o
  10   6  12       14.66       14.09     10.05 o
  11   6  12       10.43       -1.31     11.10 o
  12   6  12        5.83       29.19     13.44 o
   1   7  12      857.90      919.98     13.11 o
   2   7  12      930.88      878.13     16.43 o
   3   7  12      520.79      501.88     11.36 o
   4   7  12       19.13       19.62      4.81 o
   5   7  12      953.21      903.89     17.68 o
   6   7  12       49.34       42.36      6.90 o
   7   7  12      134.39      145.22     13.23 o
   8   7  12      142.58      130.05     11.84 o
   9   7  12      429.09      475.42     18.82 o
  10   7  12        4.48       -9.33      9.33 o
  11   7  12       33.73       26.79     28.04 o
  12   7  12        0.98       16.54     14.69 o
   0   8  12      351.79      345.72     12.07 o
   1   8  12     1662.29     1667.94     30.84 o
   2   8  12       20.64       31.34      4.64 o
   3   8  12      755.48      726.60     23.88 o
   4   8  12     1073.87     1050.31     19.71 o
   5   8  12      670.87      680.86     15.29 o
   6   8  12       72.94       71.44      8.55 o
   7   8  12       65.66       49.96      8.51 o
   8   8  12      198.30      219.66     16.68 o
   9   8  12        2.47       -0.70     10.32 o
  10   8  12      113.01      125.86     15.53 o
  11   8  12       48.82       32.99     13.95 o
   1   9  12       33.70       38.66      4.72 o
   2   9  12       14.30       16.21      4.78 o
   3   9  12      901.51      897.56     17.50 o
   4   9  12       10.45       13.47      6.80 o
   5   9  12      509.92      519.62     17.15 o
   6   9  12       67.31       73.26      9.95 o
   7   9  12      157.69      189.81     13.23 o
   8   9  12       96.79       80.11     11.95 o
   9   9  12      121.71      169.39     15.24 o
  10   9  12        1.68      -10.87     10.87 o
  11   9  12        1.51        4.53     12.56 o
   0  10  12      299.67      296.35     25.17 o
   1  10  12      774.63      751.36     18.53 o
   2  10  12      366.28      359.34     16.75 o
   3  10  12      354.06      329.47     12.09 o
   4  10  12      152.96      145.16      9.59 o
   5  10  12        4.99        9.50      7.26 o
   6  10  12       11.28        3.31     10.84 o
   7  10  12       66.34       73.28     10.89 o
   8  10  12        0.92        4.30      9.84 o
   9  10  12       71.11       74.91     15.09 o
  10  10  12      156.80      154.03     18.87 o
  11  10  12       20.68       10.80     16.03 o
   1  11  12        2.45       -2.74      6.54 o
   2  11  12      306.24      304.98     21.25 o
   3  11  12      259.18      237.14     11.96 o
   4  11  12        4.40       -6.56      6.56 o
   5  11  12        8.31       -0.02      7.57 o
   6  11  12       52.19       61.46     16.10 o
   7  11  12      120.79      120.00     13.61 o
   8  11  12       30.27       42.85     12.87 o
   9  11  12        7.87       -1.44     13.02 o
  10  11  12        6.60       11.51     14.61 o
   0  12  12       20.11       19.93      9.66 o
   1  12  12       79.68       64.21      8.54 o
   2  12  12      113.35      104.33     10.98 o
   3  12  12       25.41       24.86      7.02 o
   4  12  12        0.26       11.94      7.32 o
   5  12  12        8.39        8.53      8.21 o
   6  12  12        0.86        1.36      8.77 o
   7  12  12       25.01       25.74     11.54 o
   8  12  12        0.00        6.36     11.98 o
   9  12  12       21.43       11.06     13.54 o
   1  13  12        2.81        0.87      6.78 o
   2  13  12      232.19      214.29     10.77 o
   3  13  12       15.81       12.76      6.22 o
   4  13  12        0.03        5.31      6.50 o
   5  13  12       62.31       75.99      9.82 o
   6  13  12        2.44       -0.04      8.99 o
   7  13  12       22.98       23.31     11.03 o
   8  13  12        1.71        8.50     11.98 o
   9  13  12       26.27       38.36     14.66 o
   0  14  12        9.91       39.16     12.58 o
   1  14  12       10.02        9.38      8.04 o
   2  14  12      171.00      167.54      9.81 o
   3  14  12      265.79      247.42     19.43 o
   4  14  12       38.35       25.43     13.30 o
   5  14  12        0.02        6.55     13.30 o
   6  14  12        5.00       -2.13     13.30 o
   7  14  12       33.04       21.70     11.25 o
   8  14  12        1.38      -10.52     11.92 o
   1  15  12       21.08        5.07      7.78 o
   2  15  12       25.70        5.14     15.81 o
   3  15  12       99.79      101.79     15.44 o
   4  15  12      111.78       91.46     21.85 o
   5  15  12       46.06       55.96     28.24 o
   6  15  12       18.69       10.39     15.24 o
   7  15  12       13.32       21.34     16.85 o
   0  16  12       38.31       52.15     13.29 o
   1  16  12       96.20      131.47     17.37 o
   2  16  12       87.02       74.20     14.57 o
   3  16  12       33.52       48.16     14.19 o
   4  16  12       19.61        6.42     14.12 o
   5  16  12       52.50       51.46     18.27 o
   6  16  12        1.75        2.27     24.92 o
   1  17  12        2.93       16.33     28.39 o
   2  17  12        1.21       21.82     12.26 o
   3  17  12       10.86       22.46     24.41 o
   4  17  12       63.62      106.91     39.36 o
   5  17  12        4.60        7.43     31.61 o
   1  18  12       31.25       -1.71     18.42 o
   2  18  12        2.21        4.84     13.49 o
   1   1  13     4428.07     4617.76     46.61 o
   2   1  13      174.78      207.11      7.29 o
   3   1  13      339.87      398.11     10.27 o
   4   1  13      339.38      325.99      9.99 o
   5   1  13      433.95      456.98     12.56 o
   6   1  13       12.95       12.96      6.18 o
   7   1  13       44.22       23.82      6.94 o
   8   1  13       84.43       77.46      9.11 o
   9   1  13       42.55       61.20      9.72 o
  10   1  13        2.03        3.28      8.79 o
  11   1  13       62.77       57.43     11.50 o
  12   1  13       77.56       76.08     14.43 o
   0   2  13     3970.83     3904.44     53.25 o
   1   2  13     1246.48     1423.88     18.39 o
   2   2  13      232.23      197.35      7.71 o
   3   2  13     1229.35     1366.32     20.58 o
   4   2  13      978.71      959.20     17.53 o
   5   2  13        0.26       -4.41      4.41 o
   6   2  13      558.56      529.28     15.95 o
   7   2  13      145.08      149.89      9.88 o
   8   2  13      215.46      216.77     14.61 o
   9   2  13      560.79      529.82     17.80 o
  10   2  13       33.98       35.47      9.75 o
  11   2  13        4.26       -9.08      9.08 o
  12   2  13      116.96      144.02     16.62 o
   1   3  13     2222.06     2269.51     25.92 o
   2   3  13     1225.83     1199.91     16.57 o
   3   3  13      267.72      292.05     10.93 o
   4   3  13        0.20        1.75      4.04 o
   5   3  13      170.08      160.92      8.26 o
   6   3  13     1139.97     1086.80     20.97 o
   7   3  13       62.53       75.96      8.62 o
   8   3  13      151.54      160.39     11.23 o
   9   3  13       10.55        6.72      8.09 o
  10   3  13      130.92      141.04     12.50 o
  11   3  13       28.53        6.20     10.76 o
  12   3  13       66.43       74.40     14.36 o
   0   4  13     3536.15     3466.68     55.13 o
   1   4  13     2458.25     2587.97     28.58 o
   2   4  13      796.81      730.74     11.98 o
   3   4  13      546.00      578.32     11.00 o
   4   4  13      977.56      881.26     14.74 o
   5   4  13      566.55      528.06     13.59 o
   6   4  13      300.43      294.72     11.31 o
   7   4  13       87.33       79.71      8.61 o
   8   4  13        9.33       11.45      7.69 o
   9   4  13        0.49        9.29      7.95 o
  10   4  13       82.52       75.44     11.69 o
  11   4  13        0.03      -10.09     10.09 o
  12   4  13       47.23       68.97     14.14 o
   1   5  13      415.76      503.55     10.58 o
   2   5  13      592.75      623.66     10.83 o
   3   5  13        0.00        4.43      3.87 o
   4   5  13        9.72       11.31      4.70 o
   5   5  13      139.65      116.87      7.70 o
   6   5  13     2014.75     1963.43     29.99 o
   7   5  13        2.06        9.41      6.63 o
   8   5  13      546.79      622.64     20.15 o
   9   5  13       54.12       46.12     10.42 o
  10   5  13      116.23      146.74     14.06 o
  11   5  13       15.03       -5.18     10.65 o
  12   5  13       14.62       27.76     13.18 o
   0   6  13      480.81      430.88     13.67 o
   1   6  13        7.76        2.73      3.01 o
   2   6  13     1498.96     1458.68     20.94 o
   3   6  13       20.96        7.27      4.45 o
   4   6  13        7.03        5.93      4.51 o
   5   6  13      709.07      720.82     15.87 o
   6   6  13      285.78      302.96     11.44 o
   7   6  13        0.30        3.23      6.70 o
   8   6  13        5.43       11.90      8.23 o
   9   6  13      116.41      112.17     21.75 o
  10   6  13       11.35        3.59      9.77 o
  11   6  13      127.76      121.01     15.03 o
  12   6  13        0.34       22.16     14.66 o
   1   7  13        9.64       13.65      3.37 o
   2   7  13       72.42       72.99      5.15 o
   3   7  13       87.62       78.12      5.83 o
   4   7  13      717.66      721.33     15.00 o
   5   7  13       42.88       37.10      6.32 o
   6   7  13       10.03       -5.45      5.45 o
   7   7  13        0.00       -1.77      7.17 o
   8   7  13      547.87      532.36     18.56 o
   9   7  13       10.29       16.37      9.34 o
  10   7  13        0.01       27.42     11.62 o
  11   7  13        0.06        5.49     13.34 o
  12   7  13       17.22       16.30     15.09 o
   0   8  13       58.05       61.99      6.61 o
   1   8  13      531.48      528.31     11.05 o
   2   8  13       73.75       77.11      5.44 o
   3   8  13       83.02       72.09      5.90 o
   4   8  13      275.41      279.26      9.96 o
   5   8  13      141.19      119.80      9.49 o
   6   8  13        4.86        9.03      6.89 o
   7   8  13       35.08       34.82      9.72 o
   8   8  13        5.22       -1.70      8.76 o
   9   8  13      109.40      122.37     14.49 o
  10   8  13        8.56      -10.65     10.65 o
  11   8  13        5.95        4.53     13.13 o
   1   9  13        3.31       -3.87      3.87 o
   2   9  13        5.01        1.03      4.70 o
   3   9  13      235.28      234.27     10.78 o
   4   9  13       17.03       13.24      7.01 o
   5   9  13        4.24        3.88      7.40 o
   6   9  13      221.43      217.44     13.25 o
   7   9  13        7.44       10.33      9.20 o
   8   9  13      121.30      126.93     13.40 o
   9   9  13       46.25       52.52     12.95 o
  10   9  13        6.68       -8.42     11.46 o
  11   9  13        3.87        6.35     13.67 o
   0  10  13       77.25       91.63      9.96 o
   1  10  13       80.88       94.77      8.25 o
   2  10  13       69.90       64.51      7.00 o
   3  10  13       37.36       40.81      6.95 o
   4  10  13      321.48      302.55     12.95 o
   5  10  13       91.58       77.31      9.26 o
   6  10  13       90.14      112.31     10.93 o
   7  10  13       24.97       25.28      9.71 o
   8  10  13        0.01        1.66      9.66 o
   9  10  13        0.80       25.01     13.49 o
  10  10  13       17.21        7.04     14.81 o
   1  11  13        8.83        5.39      7.14 o
   2  11  13       71.81       64.20      7.98 o
   3  11  13      202.28      199.10     11.63 o
   4  11  13      307.70      296.42     14.13 o
   5  11  13        4.04       -1.24      8.11 o
   6  11  13       14.39       28.98     10.05 o
   7  11  13        4.91        4.01     10.50 o
   8  11  13      266.84      268.98     19.25 o
   9  11  13        1.48        0.17     13.31 o
  10  11  13       29.35       33.67     15.80 o
   0  12  13       63.13       53.25     12.28 o
   1  12  13       56.19       59.42      8.73 o
   2  12  13      167.14      159.39     10.27 o
   3  12  13        3.11       -1.91      6.28 o
   4  12  13      392.48      400.30     16.07 o
   5  12  13       20.67        6.39      8.87 o
   6  12  13      184.71      181.36     21.18 o
   7  12  13        0.64      -10.38     10.38 o
   8  12  13        0.45       -4.33     11.82 o
   9  12  13       88.52      110.05     17.46 o
   1  13  13      102.32       96.03     10.21 o
   2  13  13       65.29       87.26      8.46 o
   3  13  13       14.99        5.50      7.97 o
   4  13  13       72.45       71.14      9.32 o
   5  13  13      110.61      100.99     12.94 o
   6  13  13       64.24       68.36     11.59 o
   7  13  13        6.83        8.11     10.93 o
   8  13  13       47.37       27.75     16.29 o
   9  13  13        2.68        3.35     13.54 o
   0  14  13       17.84       21.14     12.79 o
   1  14  13       23.90       21.84      8.58 o
   2  14  13      154.55      152.77     14.60 o
   3  14  13      171.28      159.77     17.28 o
   4  14  13        6.15        3.80     12.40 o
   5  14  13        0.54       -8.21     21.64 o
   6  14  13       17.70       30.28     15.21 o
   7  14  13       10.50       -5.98     10.89 o
   8  14  13       10.30       -0.27     12.77 o
   1  15  13        1.63       -7.10      7.10 o
   2  15  13       13.57       -0.53     11.03 o
   3  15  13        2.14       -3.31     12.12 o
   4  15  13       37.74        7.37     20.79 o
   5  15  13        0.07        5.88     13.54 o
   6  15  13       16.05       12.93     21.59 o
   7  15  13       17.45       28.73     17.74 o
   0  16  13        6.77      -10.47     10.47 o
   1  16  13       28.99       17.38     11.81 o
   2  16  13      101.63       96.16     15.20 o
   3  16  13       61.49       59.36     15.17 o
   4  16  13       22.11       14.02     13.86 o
   5  16  13       24.44       28.65     15.46 o
   6  16  13        3.29       -7.45     15.75 o
   1  17  13       23.36      -11.95     11.95 o
   2  17  13        2.71        6.83     12.77 o
   3  17  13        5.95        8.86     13.66 o
   4  17  13       39.75       39.61     15.23 o
   1  18  13        7.09       34.03     21.54 o
   2  18  13       88.01       83.96     21.54 o
   0   0  14     5998.81     6319.31    115.53 o
   1   0  14     1004.56      973.46     19.34 o
   2   0  14       36.06       12.87      5.32 o
   3   0  14     9660.28     9673.83    141.25 o
   4   0  14        4.39        8.32      6.38 o
   5   0  14     3371.09     3403.70     60.98 o
   6   0  14      400.82      365.77     17.42 o
   7   0  14      998.46      988.60     30.30 o
   8   0  14       46.97       54.82     12.49 o
   9   0  14      998.41     1023.02     36.35 o
  10   0  14       83.81       92.73     16.16 o
  11   0  14      523.27      583.38     29.72 o
  12   0  14        5.92      -19.22     19.22 o
   1   1  14       44.31       43.66      4.95 o
   2   1  14       51.63       88.14      5.03 o
   3   1  14     1500.14     1383.20     21.23 o
   4   1  14        0.01       -2.27      4.22 o
   5   1  14     2280.79     2229.78     31.69 o
   6   1  14      617.28      573.85     15.44 o
   7   1  14        7.33       -2.26      6.27 o
   8   1  14        5.07       -2.40      7.12 o
   9   1  14       38.45       43.01     10.50 o
  10   1  14      100.92      115.24     11.74 o
  11   1  14       35.54       41.23     11.08 o
  12   1  14       11.16       -1.42     11.75 o
   0   2  14      265.58      307.87     21.52 o
   1   2  14     2848.30     2723.90     30.43 o
   2   2  14      221.11      243.39      7.87 o
   3   2  14     2805.05     2737.38     35.74 o
   4   2  14      215.00      217.60      8.81 o
   5   2  14      244.14      231.04      9.77 o
   6   2  14      135.60      124.32      8.90 o
   7   2  14      384.58      375.28     16.32 o
   8   2  14       38.58       35.66      8.19 o
   9   2  14      162.22      148.49     11.91 o
  10   2  14       17.29        4.53      8.91 o
  11   2  14      102.37      128.17     19.23 o
  12   2  14        2.98       -9.17     12.05 o
   1   3  14     2201.22     2131.34     25.13 o
   2   3  14       98.46       98.36      7.37 o
   3   3  14      746.51      725.35     12.94 o
   4   3  14        4.88        6.04      4.40 o
   5   3  14      509.34      546.82     13.97 o
   6   3  14      804.69      780.79     17.92 o
   7   3  14     2608.31     2632.13     43.25 o
   8   3  14      206.53      203.18     11.87 o
   9   3  14        4.80        2.86      7.80 o
  10   3  14       20.32       -0.41      8.58 o
  11   3  14        2.68        1.08     10.41 o
  12   3  14        3.03       -1.86     11.50 o
   0   4  14       39.38       27.03      6.30 o
   1   4  14       41.71       38.17      3.87 o
   2   4  14      212.92      170.69      6.20 o
   3   4  14        5.83        7.55      3.38 o
   4   4  14        0.13        3.41      3.79 o
   5   4  14      347.73      347.41     11.51 o
   6   4  14       47.11       41.48      7.41 o
   7   4  14      120.84      142.43      9.91 o
   8   4  14       76.60       68.28      9.23 o
   9   4  14        1.28       -4.75      7.80 o
  10   4  14        0.24        7.81     10.54 o
  11   4  14       66.59       78.66     13.17 o
  12   4  14        3.78       26.51     12.83 o
   1   5  14     1022.46     1022.31     16.48 o
   2   5  14      405.79      426.72     10.53 o
   3   5  14      662.24      618.81     16.56 o
   4   5  14      849.24      830.01     16.34 o
   5   5  14      645.90      679.15     15.57 o
   6   5  14       30.37       13.94      6.45 o
   7   5  14       61.89       78.19      8.58 o
   8   5  14       71.49       66.49      9.34 o
   9   5  14        5.01       -6.92      8.88 o
  10   5  14        9.17       -9.27      9.27 o
  11   5  14       90.38      133.11     18.60 o
  12   5  14       44.94       39.09     14.79 o
   0   6  14      240.24      232.97      9.72 o
   1   6  14     1061.68     1041.10     16.29 o
   2   6  14      249.71      274.98      8.84 o
   3   6  14      404.49      390.97     10.61 o
   4   6  14     1389.85     1413.26     22.57 o
   5   6  14       47.35       56.08      6.88 o
   6   6  14        2.54       -3.68      5.97 o
   7   6  14        1.25        2.10      6.56 o
   8   6  14       45.63       25.99      8.93 o
   9   6  14       38.07       20.77      9.78 o
  10   6  14        6.41       -0.21      9.71 o
  11   6  14      199.20      252.31     25.75 o
  12   6  14       17.38       31.65     22.73 o
   1   7  14       42.66       44.97      4.31 o
   2   7  14       18.30       26.89      4.87 o
   3   7  14      702.82      686.73     14.08 o
   4   7  14       66.83       61.50      6.52 o
   5   7  14      312.62      289.47     10.86 o
   6   7  14      118.14      143.62     11.62 o
   7   7  14      660.59      666.61     19.38 o
   8   7  14        0.50       -4.55      7.99 o
   9   7  14        4.82       13.05      9.52 o
  10   7  14       39.01       63.13     13.52 o
  11   7  14       65.36       57.90     16.54 o
   0   8  14       19.25        8.86     11.89 o
   1   8  14     1375.04     1418.32     38.88 o
   2   8  14      758.31      739.15     15.89 o
   3   8  14      461.87      452.12     11.59 o
   4   8  14      222.53      213.91     10.78 o
   5   8  14       13.55       11.48      7.47 o
   6   8  14       81.36       57.23      9.56 o
   7   8  14       80.43      100.40     11.86 o
   8   8  14       10.14       -4.47      9.57 o
   9   8  14       47.99       51.22     12.22 o
  10   8  14        2.37        4.65     11.92 o
  11   8  14       49.76       61.31     15.41 o
   1   9  14      443.69      419.85     12.96 o
   2   9  14      251.50      230.14     16.25 o
   3   9  14       96.44      101.52      8.13 o
   4   9  14        9.19        3.53      6.90 o
   5   9  14     1576.67     1538.68     31.29 o
   6   9  14       17.12       19.23      8.64 o
   7   9  14      275.97      311.68     16.44 o
   8   9  14       59.47       86.60     12.51 o
   9   9  14      416.96      498.37     22.70 o
  10   9  14        1.05        1.98     12.01 o
  11   9  14       16.70       10.15     13.73 o
   0  10  14        1.94       -1.12      7.45 o
   1  10  14      703.15      686.09     18.96 o
   2  10  14       84.85       91.86      8.03 o
   3  10  14      100.37       85.32      8.35 o
   4  10  14      283.11      282.99     17.45 o
   5  10  14       74.26       89.52      9.97 o
   6  10  14       31.59       33.92      9.20 o
   7  10  14       10.86       -0.41      9.30 o
   8  10  14        1.35      -10.04     10.04 o
   9  10  14        0.03      -16.07     16.07 o
  10  10  14       11.98       11.15     14.62 o
   1  11  14       30.37       27.72      8.18 o
   2  11  14      127.96      157.03     15.88 o
   3  11  14      589.74      568.32     18.60 o
   4  11  14        0.42       -4.53      7.66 o
   5  11  14       19.89       12.31      8.95 o
   6  11  14        4.90       -5.56      9.16 o
   7  11  14       80.86      108.53     14.08 o
   8  11  14        7.76        8.58     12.01 o
   9  11  14       39.03       37.41     14.74 o
  10  11  14       49.06       64.24     16.66 o
   0  12  14      114.06      111.44     15.60 o
   1  12  14       19.96       15.80      8.23 o
   2  12  14      631.03      618.50     18.93 o
   3  12  14      207.00      211.21     20.34 o
   4  12  14        4.25        1.99      7.57 o
   5  12  14       26.09       23.77      9.34 o
   6  12  14        8.44       -0.85     15.13 o
   7  12  14        0.82      -10.98     10.98 o
   8  12  14        4.02       10.67     13.50 o
   9  12  14       10.13       20.77     14.09 o
   1  13  14       96.60       88.29     15.25 o
   2  13  14      221.68      187.23     11.55 o
   3  13  14       26.94       28.40     11.81 o
   4  13  14      134.44      161.64     14.20 o
   5  13  14        2.19        0.88      8.32 o
   6  13  14        0.17        7.02      9.57 o
   7  13  14       14.43       13.78     13.85 o
   8  13  14        2.11      -12.23     12.23 o
   0  14  14       71.35       75.30     15.40 o
   1  14  14       10.06        7.15      7.69 o
   2  14  14       52.06       51.52     10.85 o
   3  14  14       93.35      106.59     13.16 o
   4  14  14        1.94       -1.00     12.71 o
   5  14  14       99.27      101.05     17.64 o
   6  14  14       10.18       11.79     14.20 o
   7  14  14        3.35       -0.29     12.60 o
   8  14  14       44.89       51.64     14.45 o
   1  15  14        0.08       -5.82      7.57 o
   2  15  14       45.11       22.56     13.09 o
   3  15  14      173.44      162.91     18.13 o
   4  15  14       18.24       23.57     23.25 o
   5  15  14        5.20        7.76     13.94 o
   6  15  14       21.84       12.94     15.97 o
   7  15  14       35.70       49.91     19.34 o
   0  16  14        8.12      -11.78     11.78 o
   1  16  14        1.32      -11.48     11.80 o
   2  16  14        0.08      -11.10     11.10 o
   3  16  14      232.88      215.83     20.41 o
   4  16  14        1.94       -9.91     13.17 o
   5  16  14        0.18       10.63     18.37 o
   1  17  14       25.10       37.39     13.76 o
   2  17  14       15.31       -1.80     15.50 o
   3  17  14       60.13       95.92     23.20 o
   4  17  14        4.95       -8.84     13.67 o
   1   1  15      429.84      456.78     10.39 o
   2   1  15      145.61      158.22      6.41 o
   3   1  15      716.36      685.19     15.40 o
   4   1  15        5.97        3.37      4.57 o
   5   1  15       26.50       30.85      6.19 o
   6   1  15      378.24      375.34     13.42 o
   7   1  15      713.70      698.64     20.94 o
   8   1  15        0.38       -7.71      7.71 o
   9   1  15       59.00       54.11      9.74 o
  10   1  15       43.32       41.06      9.97 o
  11   1  15       15.36       18.82     10.50 o
  12   1  15        3.86      -11.02     11.92 o
   0   2  15     3645.09     4468.15     61.05 o
   1   2  15      574.99      669.39     13.79 o
   2   2  15      462.86      476.81     10.25 o
   3   2  15        0.08        1.86      3.87 o
   4   2  15      338.83      366.80     18.89 o
   5   2  15     1120.18     1003.28     25.63 o
   6   2  15       11.75       10.08      6.29 o
   7   2  15      147.45      114.20      9.50 o
   8   2  15      173.34      158.28     11.28 o
   9   2  15       71.79       63.32     10.98 o
  10   2  15      125.80      127.32     16.97 o
  11   2  15       96.78       97.98     12.92 o
  12   2  15       67.78       72.05     14.01 o
   1   3  15      234.43      274.12      7.67 o
   2   3  15      477.68      496.53     14.21 o
   3   3  15        1.12        2.10      3.56 o
   4   3  15     2333.25     2289.19     31.49 o
   5   3  15      635.36      606.92     15.09 o
   6   3  15       32.34       30.11      6.93 o
   7   3  15     1704.71     1628.29     28.63 o
   8   3  15        5.36        3.24      7.27 o
   9   3  15      113.00      118.02     11.18 o
  10   3  15       59.47       48.54     13.66 o
  11   3  15       63.34       88.39     13.84 o
  12   3  15      131.98      147.29     17.07 o
   0   4  15        1.19        5.51      4.25 o
   1   4  15        8.21        5.15      3.22 o
   2   4  15       59.22       71.64      4.90 o
   3   4  15       50.80       63.17      5.11 o
   4   4  15     1541.32     1586.73     26.36 o
   5   4  15     2086.99     1983.32     29.75 o
   6   4  15      630.28      611.04     16.19 o
   7   4  15      276.49      275.40     12.34 o
   8   4  15       44.83       39.31      8.60 o
   9   4  15       97.18       95.29     10.75 o
  10   4  15       70.57       83.35     12.72 o
  11   4  15        0.05      -10.47     10.47 o
  12   4  15      195.82      229.30     20.12 o
   1   5  15      705.96      686.42     20.47 o
   2   5  15        1.13        3.85      4.55 o
   3   5  15       47.98       45.97      5.38 o
   4   5  15      326.70      298.85     10.38 o
   5   5  15      101.09       80.50      7.43 o
   6   5  15        6.66        4.08      6.27 o
   7   5  15       48.05       44.90      7.99 o
   8   5  15       74.65       72.23      9.22 o
   9   5  15       70.76       89.17     15.10 o
  10   5  15      181.14      178.27     14.91 o
  11   5  15       54.49       56.33     13.08 o
  12   5  15       30.50       46.80     14.39 o
   0   6  15     3216.81     3308.50     68.56 o
   1   6  15      390.62      368.08      8.54 o
   2   6  15      498.97      501.38     11.67 o
   3   6  15      507.54      505.15     12.26 o
   4   6  15      244.12      217.14      9.32 o
   5   6  15      499.44      477.29     13.62 o
   6   6  15       13.76       16.48      6.45 o
   7   6  15      135.03      127.37      9.94 o
   8   6  15        0.04       -6.02      7.95 o
   9   6  15        6.50        7.41      9.02 o
  10   6  15        0.04       16.04     12.97 o
  11   6  15        0.42        0.67     13.18 o
   1   7  15      797.83      818.09     21.85 o
   2   7  15      341.65      349.37      9.99 o
   3   7  15     1295.01     1295.13     20.92 o
   4   7  15      474.14      425.89     14.42 o
   5   7  15      481.87      485.53     13.88 o
   6   7  15      310.15      342.86     12.67 o
   7   7  15      346.45      295.82     14.36 o
   8   7  15      114.87      125.59     11.72 o
   9   7  15       11.03       14.38     11.15 o
  10   7  15       54.11       71.28     14.42 o
  11   7  15       10.52      -12.55     12.55 o
   0   8  15        7.19        0.00     10.62 o
   1   8  15      460.34      444.49     12.62 o
   2   8  15      290.10      251.33     10.12 o
   3   8  15       46.49       49.78      7.20 o
   4   8  15      160.71      181.84      9.98 o
   5   8  15      629.18      626.23     19.70 o
   6   8  15       19.80        5.74      8.51 o
   7   8  15      127.57      104.88     11.96 o
   8   8  15       89.35       82.55     12.63 o
   9   8  15        4.97       -0.23     10.75 o
  10   8  15       52.68       60.80     14.73 o
  11   8  15        4.72        3.51     13.28 o
   1   9  15       48.96       43.06      6.04 o
   2   9  15      123.33      122.07      9.23 o
   3   9  15     1958.08     1954.71     30.79 o
   4   9  15        9.53        6.19      7.31 o
   5   9  15       74.45       70.09      9.78 o
   6   9  15        8.96       14.72      9.54 o
   7   9  15      149.16      157.45     14.37 o
   8   9  15       10.32       24.30     10.75 o
   9   9  15        0.83        6.60     11.99 o
  10   9  15        4.95       11.91     12.73 o
   0  10  15     1134.16     1083.33     31.56 o
   1  10  15      698.52      704.00     19.95 o
   2  10  15      482.69      498.79     15.57 o
   3  10  15      155.51      155.75     10.14 o
   4  10  15        0.24        4.28      7.23 o
   5  10  15      154.35      131.94     11.17 o
   6  10  15      152.19      154.30     12.63 o
   7  10  15       53.15       39.66     10.70 o
   8  10  15       73.41       72.60     13.10 o
   9  10  15       77.20       64.93     15.67 o
  10  10  15       96.19      130.05     19.46 o
   1  11  15       14.52       17.13      7.55 o
   2  11  15       79.89       80.99      9.15 o
   3  11  15       37.83       42.77      9.51 o
   4  11  15        2.30       -6.66      7.62 o
   5  11  15      141.92      125.07     22.08 o
   6  11  15      125.55      119.58     13.14 o
   7  11  15       54.70       64.83     12.98 o
   8  11  15      203.88      235.75     19.01 o
   9  11  15       45.37       67.05     15.41 o
  10  11  15        1.70      -17.17     17.17 o
   0  12  15      553.32      530.83     29.40 o
   1  12  15       90.46      101.50     11.23 o
   2  12  15      247.40      253.01     13.46 o
   3  12  15      461.39      458.41     17.58 o
   4  12  15      110.43      119.03     11.54 o
   5  12  15       59.03       51.35     10.55 o
   6  12  15        0.58       -4.32      9.74 o
   7  12  15       11.94        5.65     12.22 o
   8  12  15        6.70        3.07     19.61 o
   9  12  15        0.54        4.09     13.67 o
   1  13  15      115.14      120.15     10.59 o
   2  13  15        3.47       -7.35      7.35 o
   3  13  15       14.44       20.05      8.26 o
   4  13  15       11.56       14.12      8.51 o
   5  13  15       10.35      -10.01     11.64 o
   6  13  15      202.72      265.18     22.85 o
   7  13  15       12.08       -7.59     13.94 o
   8  13  15      103.10      153.96     17.16 o
   0  14  15       13.78       14.40     12.89 o
   1  14  15        7.16        3.69      7.94 o
   2  14  15       20.09       25.71      8.06 o
   3  14  15        8.53        4.65      7.57 o
   4  14  15       24.27       12.93     13.06 o
   5  14  15        3.05       -5.93     27.13 o
   6  14  15        2.10      -27.38     27.38 o
   7  14  15        1.21       14.79     16.74 o
   1  15  15       52.85       57.14     14.44 o
   2  15  15       60.02       84.16     15.25 o
   3  15  15       64.76       61.16     15.45 o
   4  15  15      133.41      133.59     18.89 o
   5  15  15        3.68       -7.86     14.72 o
   6  15  15        1.28      -19.94     35.03 o
   0  16  15      189.34      191.78     20.44 o
   1  16  15       41.77       27.82     13.53 o
   2  16  15        0.69       -5.13     16.76 o
   3  16  15        9.23      -12.71     12.71 o
   4  16  15        0.24        7.52     14.90 o
   5  16  15        2.84      -15.66     20.54 o
   1  17  15       70.35       69.53     14.97 o
   2  17  15        3.68      -12.41     12.41 o
   3  17  15       47.74       51.07     16.21 o
   0   0  16     4146.79     4007.35     79.82 o
   1   0  16      793.75      770.28     17.70 o
   2   0  16     4870.66     4858.61     67.00 o
   3   0  16       40.28       45.43      8.22 o
   4   0  16     1891.76     1770.67     37.93 o
   5   0  16      174.66      181.77     13.79 o
   6   0  16      375.33      354.05     26.36 o
   7   0  16     1231.49     1237.54     34.91 o
   8   0  16      206.85      168.69     16.17 o
   9   0  16        0.05        4.15     11.69 o
  10   0  16       38.08       41.81     14.98 o
  11   0  16       75.16      107.50     18.19 o
  12   0  16      114.93      150.31     21.35 o
   1   1  16      336.70      312.90      7.88 o
   2   1  16      242.22      190.51      7.20 o
   3   1  16      238.35      204.04     11.75 o
   4   1  16     1572.89     1474.93     23.88 o
   5   1  16      760.82      764.96     17.34 o
   6   1  16      899.81      853.92     19.29 o
   7   1  16       85.86       72.39      8.84 o
   8   1  16      188.44      193.18     12.06 o
   9   1  16      115.55      116.51     11.42 o
  10   1  16      198.93      256.19     15.14 o
  11   1  16       53.26       78.94     13.61 o
  12   1  16        8.76       13.95     12.61 o
   1   2  16       63.24       63.69      4.47 o
   2   2  16     1936.77     1832.97     23.73 o
   3   2  16       45.42       22.47      6.89 o
   4   2  16      258.79      223.93     10.09 o
   5   2  16       40.46       47.79      7.00 o
   6   2  16       22.78       24.02      6.87 o
   7   2  16       44.38       49.34      8.17 o
   8   2  16        0.99       -7.05      7.05 o
   9   2  16       15.48        0.42      8.09 o
  10   2  16        1.39       -0.05      8.83 o
  11   2  16       23.33       23.44     11.62 o
  12   2  16       27.61       44.93     13.72 o
   1   3  16       72.44       85.89      5.23 o
   2   3  16      134.88      136.86      6.21 o
   3   3  16      110.73      114.47      8.84 o
   4   3  16      851.06      828.14     15.36 o
   5   3  16     1078.34     1030.44     20.44 o
   6   3  16       13.41       14.85      6.42 o
   7   3  16       28.16       23.93      8.57 o
   8   3  16       18.58       14.04      7.80 o
   9   3  16       25.61        7.31      9.32 o
  10   3  16       60.37       57.18     10.86 o
  11   3  16       32.01       29.74     12.22 o
  12   3  16        0.30       18.94     12.66 o
   0   4  16       20.38        7.25      5.70 o
   1   4  16      807.68      813.65     13.66 o
   2   4  16      616.19      626.71     12.05 o
   3   4  16       29.96       28.78      4.60 o
   4   4  16      574.91      532.73     12.17 o
   5   4  16      254.63      227.26      9.04 o
   6   4  16      188.92      213.37     12.88 o
   7   4  16       14.88        7.75      7.09 o
   8   4  16        4.70       -5.85      7.07 o
   9   4  16        3.18       -6.08      8.18 o
  10   4  16       10.23       11.07     16.48 o
  11   4  16        4.98        7.83     11.35 o
  12   4  16        2.97       -5.99     12.37 o
   1   5  16       77.15       70.64      4.90 o
   2   5  16       24.29       27.91      4.05 o
   3   5  16      612.99      603.82     18.50 o
   4   5  16      177.06      171.17      8.80 o
   5   5  16      706.35      664.27     16.16 o
   6   5  16      450.36      441.66     14.13 o
   7   5  16       22.01        2.64      7.10 o
   8   5  16       10.15       -7.06      7.06 o
   9   5  16        7.24       -8.53      8.53 o
  10   5  16       94.12      111.99     13.91 o
  11   5  16        0.71        5.11     11.34 o
  12   5  16        1.65       21.84     13.16 o
   0   6  16      249.43      232.01     25.37 o
   1   6  16      117.47      146.18      6.05 o
   2   6  16     1463.61     1478.78     20.05 o
   3   6  16      440.53      425.22     13.33 o
   4   6  16      170.60      135.54      8.56 o
   5   6  16       29.30       16.48      6.40 o
   6   6  16      152.55      130.40      9.35 o
   7   6  16       10.33       14.74      7.10 o
   8   6  16       60.82       47.59     10.18 o
   9   6  16       51.31       50.95     10.86 o
  10   6  16       18.72       15.11     10.69 o
  11   6  16       50.81       53.20     15.14 o
   1   7  16       44.42       44.58      5.96 o
   2   7  16      102.15       96.63      6.57 o
   3   7  16     1228.68     1166.88     20.09 o
   4   7  16     2789.48     2891.42     38.06 o
   5   7  16        1.15        4.63      5.88 o
   6   7  16      799.04      799.22     20.57 o
   7   7  16       56.04       43.93      9.17 o
   8   7  16      395.04      381.87     19.50 o
   9   7  16        0.24       17.70     10.73 o
  10   7  16       43.16       52.66     14.27 o
  11   7  16       22.01       36.82     17.23 o
   0   8  16      366.90      404.71     19.06 o
   1   8  16      539.89      524.58     14.00 o
   2   8  16        4.43       -5.24      5.24 o
   3   8  16      218.19      242.30     10.70 o
   4   8  16      836.29      827.91     19.39 o
   5   8  16      271.13      246.86     19.56 o
   6   8  16       10.11       13.19      8.66 o
   7   8  16        3.89       12.70      9.41 o
   8   8  16        6.96       28.77     10.60 o
   9   8  16       53.95       68.05     13.37 o
  10   8  16        1.34        5.01     12.21 o
  11   8  16       17.28        2.88     14.15 o
   1   9  16     1103.59     1025.37     20.20 o
   2   9  16      425.01      440.55     13.60 o
   3   9  16      216.88      234.42     19.63 o
   4   9  16      370.14      383.39     15.53 o
   5   9  16      104.67      100.57     10.75 o
   6   9  16      374.17      399.79     17.64 o
   7   9  16       31.48       23.20     10.19 o
   8   9  16       28.63       17.12     12.00 o
   9   9  16      111.04      124.96     15.36 o
  10   9  16        9.69       27.97     13.33 o
   0  10  16      421.56      409.21     20.10 o
   1  10  16      960.39      948.61     21.82 o
   2  10  16      429.00      430.59     14.99 o
   3  10  16       12.20        4.72      7.08 o
   4  10  16      274.62      279.56     13.61 o
   5  10  16       13.91        8.17      8.13 o
   6  10  16        0.01        0.38      8.79 o
   7  10  16        2.85       11.45      9.83 o
   8  10  16        0.22       16.80     10.96 o
   9  10  16       12.29        2.21     14.59 o
  10  10  16       54.02       63.63     17.11 o
   1  11  16      445.12      430.91     20.33 o
   2  11  16       52.63       57.43      9.13 o
   3  11  16       30.87       41.61     13.21 o
   4  11  16       49.57       58.65     12.35 o
   5  11  16        3.93        7.94      8.88 o
   6  11  16       12.78       -2.15     10.23 o
   7  11  16      189.79      194.36     17.39 o
   8  11  16       21.80        3.51     12.35 o
   9  11  16        1.52        8.47     13.54 o
   0  12  16       95.17       81.24     15.70 o
   1  12  16       29.15       38.55      8.51 o
   2  12  16       99.91      100.89     10.62 o
   3  12  16       16.70       27.47     12.71 o
   4  12  16       52.24       48.72     10.11 o
   5  12  16       37.45       27.52     10.40 o
   6  12  16       17.02       12.26     10.56 o
   7  12  16        8.54        8.76     11.81 o
   8  12  16       71.52       72.78     15.09 o
   9  12  16       62.86       85.77     16.77 o
   1  13  16      323.47      291.90     21.04 o
   2  13  16      410.98      431.52     17.49 o
   3  13  16       59.92       65.95      9.81 o
   4  13  16       21.64       20.61     15.84 o
   5  13  16       67.38       63.95     11.08 o
   6  13  16      115.33      128.91     20.54 o
   7  13  16        4.91       -8.16     23.30 o
   8  13  16        5.14        6.89     16.96 o
   0  14  16       12.14       23.76     13.99 o
   1  14  16      386.99      366.37     22.76 o
   2  14  16      214.82      231.31     13.60 o
   3  14  16       41.94       44.80      9.37 o
   4  14  16       26.45       -0.83     13.20 o
   5  14  16        3.41        8.05     21.95 o
   6  14  16       58.69       77.66     19.22 o
   7  14  16        0.77        6.44     16.96 o
   1  15  16      132.18      118.93     11.47 o
   2  15  16       12.91        8.99     12.99 o
   3  15  16       57.38       62.52     15.76 o
   4  15  16       27.14       22.10     16.66 o
   5  15  16        0.23      -12.80     12.80 o
   6  15  16        0.63      -15.32     15.32 o
   0  16  16      294.61      330.60     26.98 o
   1  16  16      140.78      149.66     17.54 o
   2  16  16        6.75        9.33     13.96 o
   3  16  16        2.37      -12.63     12.63 o
   4  16  16       77.23       92.96     18.18 o
   5  16  16        0.38       -2.75     34.03 o
   1  17  16        7.97        0.26     12.87 o
   2  17  16        0.01      -11.80     12.99 o
   3  17  16        4.65        8.18     14.43 o
   1   1  17       64.36       51.95      4.56 o
   2   1  17      111.90      111.26      7.63 o
   3   1  17       32.63       24.11      5.46 o
   4   1  17       80.50       80.29      7.46 o
   5   1  17      818.61      818.80     18.36 o
   6   1  17      386.75      391.38     13.60 o
   7   1  17       13.69        6.86      7.55 o
   8   1  17        0.03       -6.97      6.97 o
   9   1  17      124.29      133.61     13.06 o
  10   1  17       17.43       34.10     10.22 o
  11   1  17       10.62       26.33     11.08 o
  12   1  17        4.26        9.57     12.89 o
   0   2  17      382.31      422.68     13.24 o
   1   2  17     2114.40     1974.47     23.53 o
   2   2  17       88.43      119.33      8.91 o
   3   2  17      427.26      397.40     10.64 o
   4   2  17       16.23       25.38      5.95 o
   5   2  17      356.11      343.40     12.28 o
   6   2  17       36.46       21.10      6.96 o
   7   2  17      239.62      221.58     11.85 o
   8   2  17        2.48        3.62      7.68 o
   9   2  17       20.36       21.21      8.86 o
  10   2  17       63.91       56.93     11.13 o
  11   2  17       17.13       14.12     11.93 o
  12   2  17        0.02       24.82     13.13 o
   1   3  17       27.97       27.12      4.29 o
   2   3  17       28.02       39.76      4.76 o
   3   3  17      438.28      413.15     10.68 o
   4   3  17      118.46      115.16      7.17 o
   5   3  17     1175.33     1166.35     22.38 o
   6   3  17        2.55       -6.11      6.11 o
   7   3  17      643.70      693.59     18.56 o
   8   3  17        0.04        4.23      7.57 o
   9   3  17      277.20      317.47     16.88 o
  10   3  17       13.59        0.69      9.51 o
  11   3  17       85.02      104.74     15.45 o
  12   3  17        1.41        7.34     12.45 o
   0   4  17       85.92      103.53      7.67 o
   1   4  17     1602.97     1541.13     21.00 o
   2   4  17        2.28       -3.66      3.66 o
   3   4  17      797.64      749.23     14.16 o
   4   4  17      318.21      298.79      9.66 o
   5   4  17      111.38      114.63      7.59 o
   6   4  17        1.07       -0.09      6.45 o
   7   4  17      284.10      244.57     12.29 o
   8   4  17       29.29        8.98      7.96 o
   9   4  17        1.51        6.01      8.42 o
  10   4  17       25.02       27.52     13.39 o
  11   4  17        9.65       32.42     12.44 o
  12   4  17        9.98       32.32     13.35 o
   1   5  17     1847.89     1847.23     23.76 o
   2   5  17      762.71      759.03     15.64 o
   3   5  17      264.95      258.74      8.61 o
   4   5  17       69.90       61.81      7.16 o
   5   5  17      145.64      154.13      9.41 o
   6   5  17       49.12       68.06      8.16 o
   7   5  17      777.41      793.66     19.94 o
   8   5  17      150.72      152.07     11.52 o
   9   5  17      180.37      185.50     14.85 o
  10   5  17        3.11       -6.28     10.20 o
  11   5  17       58.28       71.22     14.01 o
   0   6  17      221.69      179.74      9.68 o
   1   6  17       45.63       51.18      4.51 o
   2   6  17      427.80      454.46     14.38 o
   3   6  17      133.20      141.02      8.24 o
   4   6  17      163.16      174.15      9.30 o
   5   6  17      344.88      322.53     12.86 o
   6   6  17      147.34      129.30      9.58 o
   7   6  17        2.21        3.86      6.97 o
   8   6  17        6.21        2.13      8.37 o
   9   6  17       10.93       14.88     10.04 o
  10   6  17        2.10       -1.80     11.54 o
  11   6  17       16.42       25.84     14.60 o
   1   7  17       23.58       26.77      6.10 o
   2   7  17      484.39      476.37     12.46 o
   3   7  17       20.96       13.65      5.74 o
   4   7  17       24.86       24.59      6.47 o
   5   7  17       10.77        1.52      6.69 o
   6   7  17       59.82       78.01      8.52 o
   7   7  17        1.94       -8.47      8.47 o
   8   7  17       34.41       46.37     11.10 o
   9   7  17       18.28       18.13     11.65 o
  10   7  17        0.63      -10.29     17.81 o
  11   7  17       18.72      -11.34     12.90 o
   0   8  17      565.19      574.02     25.92 o
   1   8  17        1.70        9.38      5.87 o
   2   8  17       98.39       99.66      8.05 o
   3   8  17      154.40      145.78     12.38 o
   4   8  17       80.90       81.39      8.86 o
   5   8  17        4.48       -7.00      7.00 o
   6   8  17      202.17      166.77     13.15 o
   7   8  17        0.68       -3.76      8.93 o
   8   8  17        0.23       -8.59      8.59 o
   9   8  17        6.23       22.22     11.90 o
  10   8  17        0.00       12.65     12.47 o
   1   9  17     1018.66      988.79     22.17 o
   2   9  17      174.50      163.74      9.63 o
   3   9  17       21.10        6.60      7.46 o
   4   9  17      627.11      585.36     19.09 o
   5   9  17       66.04       48.43     13.83 o
   6   9  17       11.11        1.63      8.72 o
   7   9  17      301.23      300.90     17.02 o
   8   9  17        0.01        4.04     10.39 o
   9   9  17       35.67       30.88     12.65 o
  10   9  17        1.64       17.63     13.57 o
   0  10  17       22.80       34.44     10.47 o
   1  10  17      284.17      274.28     12.59 o
   2  10  17       43.59       50.42      8.30 o
   3  10  17        4.04        2.17      7.44 o
   4  10  17       11.12       10.24      8.02 o
   5  10  17       85.67       82.75     10.53 o
   6  10  17       19.73       10.22      9.34 o
   7  10  17       85.02       93.06     15.97 o
   8  10  17        0.49       -9.61     11.80 o
   9  10  17        6.41       -2.43     12.97 o
  10  10  17        2.53        6.44     14.47 o
   1  11  17        7.27       -0.14     10.31 o
   2  11  17      313.72      325.11     15.85 o
   3  11  17       97.02       89.99     14.73 o
   4  11  17        8.72       10.01      8.98 o
   5  11  17       32.76       33.01     10.76 o
   6  11  17      293.50      300.03     19.42 o
   7  11  17      157.58      216.59     28.03 o
   8  11  17        0.02       -6.96     14.05 o
   9  11  17       51.52       54.54     16.57 o
   0  12  17      286.59      258.02     22.95 o
   1  12  17      199.26      197.55     13.22 o
   2  12  17       96.21       83.47     10.62 o
   3  12  17        0.58       -7.70     10.33 o
   4  12  17       18.22        9.45      8.96 o
   5  12  17      256.70      289.79     17.00 o
   6  12  17        2.57       -5.54     10.54 o
   7  12  17       32.55       22.25     12.64 o
   8  12  17        8.02       21.73     13.77 o
   1  13  17        9.67       17.53     10.41 o
   2  13  17       36.44       33.87     11.14 o
   3  13  17       30.83       13.56      8.54 o
   4  13  17        6.65       -3.26      9.03 o
   5  13  17        7.85       22.02     10.23 o
   6  13  17        2.02       -2.58     10.91 o
   7  13  17       49.82       55.50     14.06 o
   8  13  17       15.99       11.15     13.70 o
   0  14  17      902.05      899.89     41.48 o
   1  14  17       10.46       37.97      9.17 o
   2  14  17       10.62       19.78      8.80 o
   3  14  17       89.75       97.53     16.84 o
   4  14  17       10.78        4.23      9.63 o
   5  14  17       24.92       29.45     16.19 o
   6  14  17        4.51        4.60     24.51 o
   7  14  17        0.10      -11.03     17.30 o
   1  15  17       75.27       93.75     17.14 o
   2  15  17       20.42       25.52     13.56 o
   3  15  17        0.14        6.56     13.84 o
   4  15  17        1.77       -6.23     13.37 o
   5  15  17       26.39       22.82     16.01 o
   6  15  17       18.63       22.12     17.57 o
   0  16  17        2.30       12.80     11.92 o
   1  16  17        6.01        8.58     12.20 o
   2  16  17      110.20      119.86     40.67 o
   3  16  17        9.38      -13.40     13.40 o
   4  16  17       11.42        7.36     31.91 o
   1  17  17       37.42      -12.47     12.47 o
   2  17  17       30.38       24.10     24.06 o
   0   0  18     4314.71     4296.46     86.54 o
   1   0  18        0.25       -4.64      4.64 o
   2   0  18     4624.50     4314.27     61.99 o
   3   0  18      352.50      367.70     16.60 o
   4   0  18     1283.74     1321.83     34.44 o
   5   0  18      519.23      479.29     20.75 o
   6   0  18      396.00      341.91     18.57 o
   7   0  18        0.60       -8.75      8.75 o
   8   0  18       12.37       -1.95     10.83 o
   9   0  18       50.96       57.39     13.81 o
  10   0  18      230.88      266.42     21.91 o
  11   0  18       15.72       19.72     15.71 o
  12   0  18      100.17      130.54     29.12 o
   1   1  18      179.28      161.23      6.51 o
   2   1  18     1324.34     1270.66     18.18 o
   3   1  18        4.63       -0.40      4.42 o
   4   1  18     4912.29     4850.91     57.69 o
   5   1  18      198.26      179.91     18.55 o
   6   1  18      703.94      687.37     17.78 o
   7   1  18       11.86       18.23      7.51 o
   8   1  18      358.84      349.81     14.99 o
   9   1  18        0.01        4.80      8.27 o
  10   1  18      142.77      181.92     14.10 o
  11   1  18       13.37       10.49     11.13 o
  12   1  18        0.05       -8.96     12.18 o
   0   2  18     3605.36     3480.63     60.31 o
   1   2  18      143.38      173.02      6.73 o
   2   2  18     2378.23     2303.99     28.92 o
   3   2  18       81.86       83.78      6.28 o
   4   2  18      208.24      234.58     10.52 o
   5   2  18        5.91       12.64      6.32 o
   6   2  18        6.63       -6.31      6.31 o
   7   2  18        0.17       -6.65      6.65 o
   8   2  18       44.23       43.39      9.05 o
   9   2  18       15.49        0.14      8.20 o
  10   2  18       75.68       95.98     12.19 o
  11   2  18        0.92       -4.92     11.19 o
  12   2  18       68.89       73.05     16.84 o
   1   3  18       50.28       35.44      4.49 o
   2   3  18      560.09      536.88     11.91 o
   3   3  18      817.05      752.24     15.79 o
   4   3  18      122.94      137.10      7.78 o
   5   3  18        2.06       -5.78      5.78 o
   6   3  18      290.37      298.17     12.63 o
   7   3  18       30.83       33.55      8.10 o
   8   3  18       44.56       39.89      9.74 o
   9   3  18       22.63       10.15      8.71 o
  10   3  18        3.54        1.79      9.56 o
  11   3  18        3.70       -7.17     11.72 o
   0   4  18      457.86      481.80     18.15 o
   1   4  18      751.22      714.52     14.44 o
   2   4  18      104.51      120.56      6.61 o
   3   4  18      313.56      289.38      9.46 o
   4   4  18      259.12      237.82      9.20 o
   5   4  18       42.47       45.14      7.35 o
   6   4  18      133.62      125.04      9.61 o
   7   4  18       44.23       44.43      8.53 o
   8   4  18      233.00      239.32     13.31 o
   9   4  18        0.22       -6.66      8.26 o
  10   4  18        2.82       -1.83     12.81 o
  11   4  18        7.40        8.96     11.99 o
   1   5  18       16.78       18.76      4.34 o
   2   5  18       46.94       34.62      4.94 o
   3   5  18      251.57      254.83      8.97 o
   4   5  18     1330.64     1341.16     23.60 o
   5   5  18      175.08      141.11      9.47 o
   6   5  18       14.92        5.24      6.63 o
   7   5  18        8.13        5.80      7.34 o
   8   5  18       28.17       19.45      8.33 o
   9   5  18       15.51       23.41     10.21 o
  10   5  18       69.92       90.48     13.78 o
  11   5  18       10.56       12.38     12.46 o
   0   6  18      108.46      112.80      8.31 o
   1   6  18      269.26      261.68      9.51 o
   2   6  18     2500.79     2413.27     32.88 o
   3   6  18      571.37      543.98     14.30 o
   4   6  18        0.04       -0.30      5.61 o
   5   6  18       63.01       49.49      7.46 o
   6   6  18       34.23       50.48      8.01 o
   7   6  18       29.28       33.15      8.23 o
   8   6  18        9.69        7.81      9.01 o
   9   6  18        2.41        3.49     13.26 o
  10   6  18       12.90        4.65     12.18 o
  11   6  18       12.61       17.90     14.75 o
   1   7  18      998.57      958.90     20.16 o
   2   7  18      277.25      306.27     12.99 o
   3   7  18        1.76        3.52      6.39 o
   4   7  18      177.52      186.06      9.82 o
   5   7  18      121.19      130.20     10.43 o
   6   7  18      286.39      307.20     16.15 o
   7   7  18        9.16       -0.51      8.66 o
   8   7  18      144.62      151.31     14.97 o
   9   7  18        1.42        2.57     11.19 o
  10   7  18       54.79       51.76     14.04 o
  11   7  18       33.38       10.10     14.59 o
   0   8  18     4350.84     4282.26    128.30 o
   1   8  18        1.89        0.92      6.02 o
   2   8  18      619.47      618.12     21.01 o
   3   8  18      265.60      272.92     11.98 o
   4   8  18       27.69       32.82      7.79 o
   5   8  18        1.17        6.12      8.11 o
   6   8  18       14.80        2.88      9.15 o
   7   8  18       14.18       32.28     10.67 o
   8   8  18        0.22       10.61     10.36 o
   9   8  18        6.72       11.76     11.77 o
  10   8  18       52.94       85.96     15.59 o
   1   9  18      188.79      185.39     10.14 o
   2   9  18      886.41      893.79     20.08 o
   3   9  18       31.22       23.96      8.13 o
   4   9  18       11.77       11.40      9.26 o
   5   9  18        0.02       -0.27      8.36 o
   6   9  18      167.72      155.57     13.37 o
   7   9  18       28.83       25.14     10.63 o
   8   9  18       70.61      105.15     16.26 o
   9   9  18        5.07        5.55     12.11 o
  10   9  18       19.88       39.59     14.30 o
   0  10  18     1777.05     1819.31     63.82 o
   1  10  18       53.39       46.64      8.46 o
   2  10  18      120.06      101.61      9.93 o
   3  10  18      450.78      457.55     18.73 o
   4  10  18      182.11      195.62     12.79 o
   5  10  18        1.08       -2.04      8.46 o
   6  10  18       29.24       23.96      9.92 o
   7  10  18       14.05        7.31     10.52 o
   8  10  18       43.15       37.10     20.72 o
   9  10  18       40.62       44.10     15.37 o
   1  11  18      132.25      139.39     12.01 o
   2  11  18      820.40      766.45     23.81 o
   3  11  18       42.78       53.18     10.17 o
   4  11  18       76.16       86.79     11.82 o
   5  11  18        0.24       -2.24      9.51 o
   6  11  18        6.81       20.58     11.31 o
   7  11  18        1.20       14.25     12.35 o
   8  11  18        8.86       -1.68     13.01 o
   9  11  18        4.46      -11.36     15.18 o
   0  12  18      442.24      455.73     30.00 o
   1  12  18       81.92       97.72     13.09 o
   2  12  18      123.48      112.84     11.86 o
   3  12  18       12.35       11.14     13.91 o
   4  12  18      226.41      250.24     15.92 o
   5  12  18       19.55       48.40     20.74 o
   6  12  18       77.48       83.32     13.77 o
   7  12  18        1.64        3.37     11.87 o
   8  12  18       25.26       27.72     14.28 o
   1  13  18      123.48      102.56     13.10 o
   2  13  18        1.43       12.50      8.85 o
   3  13  18        0.61       -3.43      8.42 o
   4  13  18        0.15        2.17      8.61 o
   5  13  18        6.02       13.59     10.36 o
   6  13  18        1.30       -4.73     14.12 o
   7  13  18        4.43      -15.67     17.79 o
   0  14  18       23.58       37.45     15.60 o
   1  14  18        6.89       13.13      9.62 o
   2  14  18       44.13       58.39     10.35 o
   3  14  18        0.15        1.57      8.53 o
   4  14  18       44.74       28.50     10.24 o
   5  14  18        7.61       11.52     10.28 o
   6  14  18      118.76      127.16     24.01 o
   1  15  18        0.01       -8.25      8.25 o
   2  15  18      136.34      133.38     12.57 o
   3  15  18        0.60      -16.56     18.62 o
   4  15  18       13.73       21.70     16.07 o
   5  15  18       15.84       36.02     19.43 o
   0  16  18       25.73       17.56     25.07 o
   1  16  18        1.28       -2.72     14.90 o
   2  16  18       29.54       25.43     15.36 o
   3  16  18        1.10       -1.33     14.01 o
   4  16  18        9.35       18.17     15.79 o
   1  17  18       12.94       -3.32     17.72 o
   1   1  19        0.25       -1.82      3.81 o
   2   1  19       21.74       29.28      5.10 o
   3   1  19      307.34      294.89      9.91 o
   4   1  19        2.97       -0.04      6.12 o
   5   1  19       94.21       90.11      8.76 o
   6   1  19        0.41       -5.14      8.00 o
   7   1  19      153.86      129.82     10.59 o
   8   1  19       70.72       79.85     10.24 o
   9   1  19       55.38       60.93      9.99 o
  10   1  19        5.91       -1.20      9.35 o
  11   1  19        0.19       -5.14     10.78 o
   0   2  19      620.40      674.14     17.79 o
   1   2  19      375.29      312.68     12.13 o
   2   2  19       18.47       22.74      4.92 o
   3   2  19      907.18      913.40     16.79 o
   4   2  19      338.04      292.32     12.25 o
   5   2  19        0.35       -5.63      5.63 o
   6   2  19       35.84       25.81      7.59 o
   7   2  19        6.40       -1.21      7.20 o
   8   2  19      330.93      319.88     14.77 o
   9   2  19        3.08       -1.17      9.28 o
  10   2  19        2.87        1.35      9.60 o
  11   2  19       81.69       80.49     14.55 o
   1   3  19       11.33       21.23      4.35 o
   2   3  19      301.32      310.61      9.65 o
   3   3  19     1366.14     1335.83     20.90 o
   4   3  19       10.53       14.69      5.42 o
   5   3  19       96.02       90.93      7.59 o
   6   3  19      111.34      117.97      9.78 o
   7   3  19      375.03      366.31     14.88 o
   8   3  19      116.61      125.94     11.48 o
   9   3  19      324.40      343.59     16.24 o
  10   3  19       76.00       99.50     12.70 o
  11   3  19       20.50       17.20     12.42 o
   0   4  19      160.41      138.77      9.10 o
   1   4  19     2346.78     2310.08     27.26 o
   2   4  19       52.86       53.52      5.58 o
   3   4  19      161.04      161.47      9.84 o
   4   4  19        3.15       -3.59      4.85 o
   5   4  19      400.57      423.57     14.05 o
   6   4  19     1151.31     1079.48     23.02 o
   7   4  19        6.25        9.67      8.85 o
   8   4  19       87.24      104.12     10.87 o
   9   4  19       24.77       36.88      9.96 o
  10   4  19        4.66       13.36     10.95 o
  11   4  19       79.53       85.21     15.25 o
   1   5  19       46.97       49.50      6.30 o
   2   5  19       14.67        5.18      4.65 o
   3   5  19       29.76       51.12      6.87 o
   4   5  19       79.68       76.39      7.92 o
   5   5  19      128.80      122.71      9.26 o
   6   5  19       36.21       24.59      7.81 o
   7   5  19      172.24      192.17     13.26 o
   8   5  19        0.01        6.65      8.67 o
   9   5  19       46.12       48.14     11.32 o
  10   5  19       85.44       88.26     16.07 o
  11   5  19       93.69      113.29     17.78 o
   0   6  19      498.77      530.07     15.86 o
   1   6  19     1429.22     1394.05     22.85 o
   2   6  19     1097.96     1041.42     19.70 o
   3   6  19       16.62        8.05      6.16 o
   4   6  19       43.13       38.18      7.05 o
   5   6  19      110.04      115.40      9.07 o
   6   6  19      202.45      185.94     11.15 o
   7   6  19      169.14      186.62     11.88 o
   8   6  19      149.26      163.03     13.46 o
   9   6  19       52.02       61.28     13.49 o
  10   6  19       21.03        7.52     12.80 o
  11   6  19        2.15       -2.57     13.93 o
   1   7  19      511.62      508.88     18.83 o
   2   7  19       23.19       13.28      8.12 o
   3   7  19        0.05        5.15      6.99 o
   4   7  19      610.68      560.24     17.20 o
   5   7  19       28.13       20.49      8.11 o
   6   7  19       85.69       91.00     11.60 o
   7   7  19        5.26        0.83      9.87 o
   8   7  19        0.61       11.88     10.91 o
   9   7  19        8.26        5.81     11.67 o
  10   7  19        4.06        4.32     12.27 o
   0   8  19      701.54      684.49     23.17 o
   1   8  19      278.71      274.99     13.36 o
   2   8  19       39.51       21.13      7.89 o
   3   8  19        2.13        9.95      7.07 o
   4   8  19       84.68       90.27      9.41 o
   5   8  19       35.44       26.16      9.21 o
   6   8  19       21.78        3.29      8.84 o
   7   8  19        2.89       12.75      9.85 o
   8   8  19        9.20        1.79     13.27 o
   9   8  19       20.33       22.40     12.50 o
  10   8  19       63.14       65.07     15.35 o
   1   9  19       54.54       50.92      7.88 o
   2   9  19       78.03       53.09      7.97 o
   3   9  19       12.82        7.64      8.09 o
   4   9  19      412.67      407.38     17.14 o
   5   9  19       36.73       35.40      9.69 o
   6   9  19       84.34       92.04     12.08 o
   7   9  19       44.38       44.81     11.58 o
   8   9  19       10.51       11.25     11.55 o
   9   9  19        0.20        2.01     11.96 o
  10   9  19        0.74       -4.02     14.57 o
   0  10  19      125.62      119.90     18.93 o
   1  10  19      457.35      440.53     20.33 o
   2  10  19        7.42        1.06      9.30 o
   3  10  19       54.55       60.67      9.71 o
   4  10  19      148.01      151.66     20.47 o
   5  10  19      302.51      348.14     16.90 o
   6  10  19       74.05       86.25     12.46 o
   7  10  19        5.53       -8.73     10.35 o
   8  10  19       10.19       11.56     12.85 o
   9  10  19       98.77      137.22     19.32 o
   1  11  19       94.74       88.74     11.05 o
   2  11  19      372.81      359.58     17.43 o
   3  11  19      169.61      174.93     16.27 o
   4  11  19        4.39       -9.03      9.03 o
   5  11  19       21.01        9.61     10.56 o
   6  11  19        5.91       -9.70     11.01 o
   7  11  19       77.12      118.30     16.14 o
   8  11  19       35.74       36.59     14.51 o
   9  11  19       10.82       67.86     24.82 o
   0  12  19       63.82      103.79     18.02 o
   1  12  19       79.11       76.48     10.81 o
   2  12  19       58.70       47.78     10.39 o
   3  12  19       24.09       32.43      9.79 o
   4  12  19       10.96       -0.49      9.28 o
   5  12  19      176.52      185.60     15.78 o
   6  12  19        1.51        9.19     11.27 o
   7  12  19        1.97       -2.19     12.29 o
   8  12  19       10.99       16.56     14.04 o
   1  13  19      126.90      134.00     16.87 o
   2  13  19       61.48       57.36     10.72 o
   3  13  19        0.08        2.10      8.90 o
   4  13  19       76.80       62.28     11.61 o
   5  13  19       56.12       67.72     12.49 o
   6  13  19       23.08       37.03     16.21 o
   7  13  19       70.79       95.66     21.02 o
   0  14  19      150.65      137.46     26.38 o
   1  14  19       15.55       12.42      9.29 o
   2  14  19        0.11       -4.82     10.20 o
   3  14  19       44.12       29.89     10.36 o
   4  14  19       29.68       10.41     10.24 o
   5  14  19       19.43       23.21     10.84 o
   6  14  19       12.93       25.83     18.56 o
   1  15  19        1.36       11.80     11.57 o
   2  15  19       17.65        9.28      9.67 o
   3  15  19        6.29       -3.92     14.20 o
   4  15  19        0.02        9.84     14.52 o
   5  15  19       54.94       43.27     20.39 o
   0  16  19      138.22      165.86     18.50 o
   1  16  19       18.74       31.52     14.37 o
   2  16  19        0.62       41.18     15.76 o
   3  16  19        0.55       -4.67     14.27 o
   0   0  20     1883.70     1791.53     46.08 o
   1   0  20      943.84      889.38     21.37 o
   2   0  20       13.00        4.19      6.33 o
   3   0  20     2030.17     1878.56     34.98 o
   4   0  20     2642.15     2593.85     58.87 o
   5   0  20       49.87       30.37     10.70 o
   6   0  20      127.02      121.79     14.31 o
   7   0  20      134.93      120.48     15.38 o
   8   0  20        2.38       -9.65      9.65 o
   9   0  20       39.46       11.24     12.94 o
  10   0  20       51.11       65.83     20.07 o
  11   0  20      123.97      203.10     23.44 o
   1   1  20        1.11       -3.66      3.66 o
   2   1  20      944.45      854.64     15.11 o
   3   1  20     1195.28     1236.08     20.56 o
   4   1  20      594.82      601.53     16.16 o
   5   1  20       73.89       59.57      8.10 o
   6   1  20      202.52      221.84     11.70 o
   7   1  20        0.05        4.44      7.73 o
   8   1  20       19.94       39.19      9.06 o
   9   1  20      186.88      219.50     14.22 o
  10   1  20       78.75       70.52     11.89 o
  11   1  20       44.21       72.92     13.16 o
   0   2  20      397.82      341.92     19.08 o
   1   2  20      297.00      286.38      8.68 o
   2   2  20     1729.78     1690.30     26.74 o
   3   2  20       50.56       49.80      7.58 o
   4   2  20        0.25       -0.45      5.30 o
   5   2  20       42.74       22.36      6.94 o
   6   2  20       38.66       37.06      8.21 o
   7   2  20      136.57      138.97     11.17 o
   8   2  20        2.59        0.67      7.84 o
   9   2  20        1.66       -6.38      8.39 o
  10   2  20        1.51       12.07     10.45 o
  11   2  20       16.86        4.62     13.03 o
   1   3  20      225.08      238.91      8.24 o
   2   3  20        8.93        6.80      5.88 o
   3   3  20      151.68      155.14      8.23 o
   4   3  20       95.78       97.12      7.50 o
   5   3  20        0.27       -5.41      5.41 o
   6   3  20      192.69      196.47     11.51 o
   7   3  20       40.83       40.63      8.40 o
   8   3  20       18.70       11.73      8.59 o
   9   3  20        8.01       18.76      9.54 o
  10   3  20        1.11       -5.44     10.38 o
  11   3  20        7.04       22.52     12.89 o
   0   4  20     2805.64     2584.89     42.44 o
   1   4  20        0.11        5.52      4.31 o
   2   4  20       28.97       24.10      5.34 o
   3   4  20     1390.03     1384.80     21.71 o
   4   4  20      116.54      112.34      8.76 o
   5   4  20       16.54       12.35      9.59 o
   6   4  20       43.37       53.09      8.67 o
   7   4  20        0.26        1.02      7.19 o
   8   4  20        9.60        1.82      8.23 o
   9   4  20        2.63       -0.63      9.17 o
  10   4  20       10.95       -6.63     10.94 o
  11   4  20       38.91       34.19     13.87 o
   1   5  20      171.48      173.66      7.86 o
   2   5  20      261.55      263.78      9.68 o
   3   5  20      524.64      529.26     14.62 o
   4   5  20       95.96       99.69      8.58 o
   5   5  20      313.06      286.36     12.38 o
   6   5  20      137.16      117.77     10.15 o
   7   5  20       21.03       17.90      8.11 o
   8   5  20       14.06        7.97      8.68 o
   9   5  20       20.56       28.83     11.03 o
  10   5  20        8.34        8.65     11.83 o
  11   5  20       33.93       41.61     20.82 o
   0   6  20      331.16      355.18     19.96 o
   1   6  20       15.03        9.50      5.80 o
   2   6  20     2969.70     2855.98     38.36 o
   3   6  20      665.74      702.75     16.82 o
   4   6  20        1.41        0.02      6.06 o
   5   6  20      257.81      273.80     12.18 o
   6   6  20        0.23       -6.58      6.58 o
   7   6  20       15.89        8.75      8.12 o
   8   6  20       18.96       18.61     11.63 o
   9   6  20        0.42       -1.89     10.95 o
  10   6  20       42.26       24.24     22.65 o
   1   7  20       13.55       13.74      6.94 o
   2   7  20     1136.24     1117.50     23.53 o
   3   7  20     1666.25     1652.21     30.19 o
   4   7  20       65.57       64.84      9.07 o
   5   7  20      180.19      200.09     12.49 o
   6   7  20       66.46       67.29     11.38 o
   7   7  20       74.96       74.65     12.26 o
   8   7  20       15.99       24.67     11.81 o
   9   7  20       69.68       75.22     14.58 o
  10   7  20       96.68       91.41     16.71 o
   0   8  20       32.90       44.20     10.27 o
   1   8  20      243.54      257.90     13.62 o
   2   8  20        1.75        0.06      6.60 o
   3   8  20       55.23       58.91      8.38 o
   4   8  20      923.88      938.64     22.74 o
   5   8  20      172.57      166.45     13.51 o
   6   8  20        1.78       20.67      9.76 o
   7   8  20        1.99       15.67     10.27 o
   8   8  20        1.23       -6.72     10.48 o
   9   8  20        3.74        6.26     12.11 o
  10   8  20       52.31       78.50     16.00 o
   1   9  20      546.78      532.92     16.12 o
   2   9  20        5.55       15.89      8.84 o
   3   9  20       48.29       19.10     11.86 o
   4   9  20      272.30      253.97     14.63 o
   5   9  20      155.91      185.26     22.26 o
   6   9  20       70.04       81.77     11.91 o
   7   9  20      196.89      235.08     29.60 o
   8   9  20       67.77      102.72     14.68 o
   9   9  20        4.25        3.82     12.36 o
   0  10  20      662.05      664.14     28.61 o
   1  10  20      411.60      436.55     16.83 o
   2  10  20       19.32        9.74      8.85 o
   3  10  20       20.66       21.51      8.66 o
   4  10  20        1.45        5.37      8.23 o
   5  10  20       80.61       93.46     11.94 o
   6  10  20       30.43       36.53     10.79 o
   7  10  20        6.47        1.62     12.08 o
   8  10  20        0.41        1.81     13.17 o
   9  10  20        0.60       -3.84     13.70 o
   1  11  20       57.03       55.96     10.44 o
   2  11  20       85.94       69.16     11.14 o
   3  11  20       71.38       59.99     14.41 o
   4  11  20        0.38       -1.68      9.46 o
   5  11  20       95.22       99.14     13.69 o
   6  11  20        8.89       -2.00     10.96 o
   7  11  20       20.50       14.18     12.67 o
   8  11  20       29.80       33.98     15.07 o
   0  12  20      134.94      128.14     15.99 o
   1  12  20       36.92       30.52      9.56 o
   2  12  20       24.87        8.82     12.14 o
   3  12  20        6.27       -0.65      8.90 o
   4  12  20       16.70       21.18     10.43 o
   5  12  20       10.45       11.40     11.27 o
   6  12  20        8.35       -0.02     12.13 o
   7  12  20       24.57       25.06     13.67 o
   8  12  20        1.69      -16.12     16.12 o
   1  13  20       64.78       64.04     10.94 o
   2  13  20        1.33       10.09      9.51 o
   3  13  20        2.01        5.46      9.46 o
   4  13  20       42.85       36.00     11.46 o
   5  13  20       69.38       66.53     13.02 o
   6  13  20        0.34       -4.30     11.89 o
   7  13  20      120.84      142.41     21.54 o
   0  14  20       84.29       88.00     27.94 o
   1  14  20       19.58       30.13     10.28 o
   2  14  20       14.32        9.81     13.82 o
   3  14  20        4.96        6.14     14.40 o
   4  14  20        0.15        2.51      9.77 o
   5  14  20        7.08        8.17     14.12 o
   6  14  20       18.23        6.95     18.27 o
   1  15  20        5.26       18.10     10.31 o
   2  15  20        0.03       -9.33      9.33 o
   3  15  20       19.30       24.06     15.52 o
   4  15  20       10.38       -5.04     14.95 o
   0  16  20        2.38        2.94     13.49 o
   1  16  20      103.37      130.49     19.15 o
   2  16  20       55.27       55.73     17.75 o
   1   1  21      900.25      894.34     15.51 o
   2   1  21      138.07      146.84      7.49 o
   3   1  21       57.23       62.39      7.04 o
   4   1  21     1016.57      969.03     18.92 o
   5   1  21        3.90       -3.49      6.99 o
   6   1  21       62.52       68.22      9.28 o
   7   1  21      203.77      209.42     12.54 o
   8   1  21        0.53        4.05      8.06 o
   9   1  21        8.28        8.97      9.18 o
  10   1  21       85.92       88.99     12.80 o
  11   1  21        0.18       -0.60     11.02 o
   0   2  21      624.74      609.71     18.01 o
   1   2  21      895.76      820.20     14.84 o
   2   2  21      144.19      126.92      7.17 o
   3   2  21       27.43       31.17      6.15 o
   4   2  21      357.03      355.69     16.59 o
   5   2  21       25.17       28.68      8.02 o
   6   2  21      761.99      702.66     19.08 o
   7   2  21       25.78        9.56      7.82 o
   8   2  21       88.91       76.34     10.38 o
   9   2  21       32.67       38.84     10.18 o
  10   2  21       37.48       55.27     11.88 o
  11   2  21        6.73       -4.38     11.31 o
   1   3  21      537.83      527.84     12.04 o
   2   3  21      337.60      369.95     11.12 o
   3   3  21      125.00      122.21     10.13 o
   4   3  21     1500.60     1461.38     23.52 o
   5   3  21      229.79      252.52     12.08 o
   6   3  21      448.55      462.71     16.43 o
   7   3  21       41.06       44.24     10.02 o
   8   3  21       78.00       63.28     11.95 o
   9   3  21        6.91        2.08      9.29 o
  10   3  21      151.66      163.64     16.45 o
  11   3  21       15.38       17.73     13.75 o
   0   4  21        3.45       23.93      7.04 o
   1   4  21      165.69      158.90      7.56 o
   2   4  21      304.37      305.00     10.30 o
   3   4  21      582.21      603.29     14.13 o
   4   4  21      540.72      535.22     18.69 o
   5   4  21      386.27      432.27     15.02 o
   6   4  21      227.78      219.05     14.29 o
   7   4  21       10.35       16.43      8.09 o
   8   4  21       76.59       56.71     10.27 o
   9   4  21      100.52      112.73     12.50 o
  10   4  21        5.01        7.30     11.51 o
  11   4  21        7.35       25.62     13.29 o
   1   5  21       17.03        8.23      4.84 o
   2   5  21       90.86       88.85      7.94 o
   3   5  21       18.15       10.46      6.44 o
   4   5  21       14.35        8.08      6.49 o
   5   5  21      428.94      410.42     14.51 o
   6   5  21      123.36      142.61     10.76 o
   7   5  21       58.02       93.47     10.49 o
   8   5  21      296.70      305.33     19.58 o
   9   5  21       10.97       23.14     10.93 o
  10   5  21        7.17       -3.00     12.30 o
   0   6  21      413.19      440.24     19.44 o
   1   6  21       75.32       74.41      8.38 o
   2   6  21      139.08      151.69     10.55 o
   3   6  21       38.94       64.60      7.72 o
   4   6  21       83.91       92.03      8.67 o
   5   6  21        0.02        3.37      7.00 o
   6   6  21        2.12       -5.58      8.43 o
   7   6  21        8.36        0.23      9.62 o
   8   6  21        2.75       11.33     10.71 o
   9   6  21        8.71      -13.91     13.91 o
  10   6  21        6.36        4.49     12.81 o
   1   7  21      853.97      825.77     20.24 o
   2   7  21      223.46      205.89     11.54 o
   3   7  21        3.61       24.69      8.19 o
   4   7  21      359.40      343.65     14.64 o
   5   7  21        0.80        1.70      7.64 o
   6   7  21        1.58       11.52      9.68 o
   7   7  21       68.75       74.88     12.70 o
   8   7  21        1.98        3.96     11.05 o
   9   7  21       23.63       14.08     12.53 o
  10   7  21        0.03        8.54     14.28 o
   0   8  21      230.25      225.21     20.19 o
   1   8  21       70.24       84.38      8.92 o
   2   8  21       10.78        0.71      6.80 o
   3   8  21       68.72       66.65      9.15 o
   4   8  21       57.91       54.61      9.19 o
   5   8  21        2.39       -8.49      8.49 o
   6   8  21       25.79       31.71     10.32 o
   7   8  21        2.98       -7.41     11.64 o
   8   8  21       11.71        0.05     11.13 o
   9   8  21       43.85       44.54     15.97 o
   1   9  21       40.13       43.04      8.22 o
   2   9  21      369.15      373.86     14.50 o
   3   9  21      199.35      163.92     15.08 o
   4   9  21        9.10       15.27      9.03 o
   5   9  21        9.94       17.54      9.74 o
   6   9  21       68.52       61.00     14.01 o
   7   9  21      110.22      121.00     15.47 o
   8   9  21       85.34      113.86     15.66 o
   9   9  21        3.16       39.09     14.35 o
   0  10  21      323.00      356.83     22.20 o
   1  10  21        0.39       -0.72      9.14 o
   2  10  21       81.79       81.18     10.52 o
   3  10  21       30.79       25.64      9.11 o
   4  10  21        2.65        5.15      8.78 o
   5  10  21        0.94       -2.12      9.35 o
   6  10  21       86.88      108.57     13.62 o
   7  10  21        4.14       29.87     13.59 o
   8  10  21        1.53        4.09     13.57 o
   9  10  21       11.54       16.40     23.10 o
   1  11  21       89.51       90.98     11.86 o
   2  11  21        9.27       -0.52      8.96 o
   3  11  21       24.12       29.55     10.54 o
   4  11  21       37.77       38.51     11.19 o
   5  11  21      101.85      115.13     14.96 o
   6  11  21      122.13      119.25     15.47 o
   7  11  21       33.44       42.03     18.71 o
   8  11  21       26.07       20.68     24.43 o
   0  12  21      435.83      416.90     42.18 o
   1  12  21       39.09       36.25     20.67 o
   2  12  21        4.02       -5.21      9.32 o
   3  12  21       27.38       27.24     10.48 o
   4  12  21       12.92       22.47     11.69 o
   5  12  21        0.34        6.39     11.33 o
   6  12  21       43.66       46.64     13.95 o
   7  12  21        6.39        0.49     25.68 o
   1  13  21      202.99      203.93     27.61 o
   2  13  21       38.75       30.80     10.68 o
   3  13  21        4.28        2.44      9.75 o
   4  13  21        8.40        3.77     11.21 o
   5  13  21       29.60       19.70     11.44 o
   6  13  21        0.31        8.70     12.53 o
   0  14  21        0.28       13.53     13.15 o
   1  14  21       62.90       44.11     11.24 o
   2  14  21        8.02       15.57     10.37 o
   3  14  21       23.92       24.52     11.09 o
   4  14  21       26.22       30.57     11.24 o
   5  14  21        5.73        2.13     15.14 o
   1  15  21        9.19        9.86     10.66 o
   2  15  21       54.07       60.43     12.00 o
   3  15  21        1.08      -13.26     17.37 o
   4  15  21        1.07       -1.96     15.59 o
   0  16  21      134.10      141.68     29.80 o
   1  16  21        7.79       -0.27     12.35 o
   0   0  22      580.72      473.90     22.77 o
   1   0  22      178.67      175.21     11.70 o
   2   0  22     1120.38     1127.41     26.39 o
   3   0  22     4531.56     4533.97     68.15 o
   4   0  22      873.34      812.42     27.38 o
   5   0  22        0.38       -7.63     11.18 o
   6   0  22        4.30       -2.04     10.11 o
   7   0  22        2.77        1.25     10.85 o
   8   0  22        0.33       -5.46     11.17 o
   9   0  22       16.24       31.60     14.81 o
  10   0  22        3.00       -9.06     14.13 o
  11   0  22      107.72       86.03     19.78 o
   1   1  22      716.15      696.23     14.01 o
   2   1  22     1123.03     1096.92     18.15 o
   3   1  22      543.63      539.07     18.73 o
   4   1  22        5.69       12.15      6.62 o
   5   1  22     2938.04     2878.69     41.90 o
   6   1  22       56.71       68.92      9.28 o
   7   1  22       56.10       70.18      9.62 o
   8   1  22       22.37       31.29      9.27 o
   9   1  22      110.50      129.07     13.74 o
  10   1  22        4.58        7.48     10.82 o
  11   1  22       61.57       53.86     12.99 o
   0   2  22        0.60       13.37      6.91 o
   1   2  22      633.93      641.24     13.66 o
   2   2  22       17.47       21.65      5.46 o
   3   2  22     1032.20     1017.67     19.08 o
   4   2  22       89.74       99.30      8.15 o
   5   2  22       96.46       97.90      8.61 o
   6   2  22      100.99      121.08     10.63 o
   7   2  22       73.54       62.76      9.70 o
   8   2  22        0.19        4.50      8.26 o
   9   2  22       24.29       35.89     10.15 o
  10   2  22        0.28       18.35     10.95 o
  11   2  22       17.06       11.69     12.56 o
   1   3  22     1539.48     1515.25     21.80 o
   2   3  22      995.20      947.51     16.75 o
   3   3  22     1039.80     1038.86     19.17 o
   4   3  22        5.14       10.30      5.96 o
   5   3  22       12.72       -1.08      6.87 o
   6   3  22        6.46       18.28      7.77 o
   7   3  22      215.86      219.26     13.28 o
   8   3  22        9.84        9.98      8.87 o
   9   3  22        0.01        9.71      9.23 o
  10   3  22        0.15        8.13     11.72 o
  11   3  22        3.83        6.62     14.69 o
   0   4  22      394.75      440.84     21.89 o
   1   4  22     1065.02     1054.75     17.64 o
   2   4  22      238.55      236.34      9.61 o
   3   4  22      479.61      477.90     14.74 o
   4   4  22      150.21      138.25      9.88 o
   5   4  22       13.38        9.17      7.12 o
   6   4  22        2.67        0.66      7.03 o
   7   4  22       35.38       33.09      8.77 o
   8   4  22        5.38        7.59      8.79 o
   9   4  22        0.57        3.84     10.42 o
  10   4  22        0.30       14.26     11.97 o
   1   5  22      385.02      364.90     12.19 o
   2   5  22      301.23      273.20     11.28 o
   3   5  22      819.86      813.69     18.84 o
   4   5  22      200.60      214.20     14.11 o
   5   5  22       39.79       34.46      8.03 o
   6   5  22      141.74      147.50     11.13 o
   7   5  22        7.05        7.85      7.93 o
   8   5  22        1.67       -6.11      9.51 o
   9   5  22       14.50       26.22     12.83 o
  10   5  22       10.02       -3.35     12.83 o
   0   6  22        0.34        8.24      8.56 o
   1   6  22      222.57      215.13     10.75 o
   2   6  22       88.87       87.85      9.31 o
   3   6  22      276.08      257.66     13.03 o
   4   6  22        0.00        6.25      7.41 o
   5   6  22      158.24      178.46     12.40 o
   6   6  22       56.90       35.78     11.65 o
   7   6  22        0.26        8.70     10.21 o
   8   6  22       25.24        1.94     12.05 o
   9   6  22        6.31      -10.79     11.76 o
  10   6  22        9.37       12.41     14.11 o
   1   7  22      224.23      202.04     10.76 o
   2   7  22      114.03      117.55     10.04 o
   3   7  22       33.73       22.14      8.06 o
   4   7  22      161.45      182.51     13.63 o
   5   7  22      694.17      789.96     23.76 o
   6   7  22        4.82       23.27     10.00 o
   7   7  22      154.75      186.98     18.77 o
   8   7  22        4.69       -4.92     11.11 o
   9   7  22       31.26       39.87     13.87 o
  10   7  22        1.70       21.47     14.03 o
   0   8  22       71.81       73.25     11.85 o
   1   8  22      492.33      498.61     16.47 o
   2   8  22        7.02        0.73      7.21 o
   3   8  22      397.91      428.69     17.99 o
   4   8  22        4.24       -6.66      8.77 o
   5   8  22       25.19       25.34     10.14 o
   6   8  22       23.91       14.75     10.22 o
   7   8  22       10.27       17.81     11.70 o
   8   8  22        7.26        3.13     11.53 o
   9   8  22       15.67       12.11     13.38 o
   1   9  22      339.96      332.28     14.08 o
   2   9  22      311.83      307.48     15.95 o
   3   9  22       10.29       14.36      8.69 o
   4   9  22       31.20       33.96     11.94 o
   5   9  22      196.17      187.98     14.70 o
   6   9  22        8.59       -4.44      9.87 o
   7   9  22       60.81       89.68     19.09 o
   8   9  22        0.80       19.41     12.44 o
   9   9  22        1.53        4.44     12.73 o
   0  10  22       52.61       61.74     14.30 o
   1  10  22        0.02        2.71      8.95 o
   2  10  22      204.60      165.55     16.84 o
   3  10  22      253.85      288.41     15.53 o
   4  10  22        1.97       -8.64      8.64 o
   5  10  22       40.36       49.14     11.56 o
   6  10  22       32.90       30.09     12.61 o
   7  10  22       24.70       29.61     14.23 o
   8  10  22        7.49       15.77     14.69 o
   1  11  22      112.94      117.57     12.95 o
   2  11  22        2.04       13.35      9.54 o
   3  11  22      159.88      130.11     14.02 o
   4  11  22      123.73      152.81     15.04 o
   5  11  22        4.54        0.46     10.98 o
   6  11  22       14.60       37.33     12.83 o
   7  11  22       84.56      121.75     19.40 o
   8  11  22       21.91       38.67     19.23 o
   0  12  22       13.13        0.56     12.41 o
   1  12  22        3.78       -8.77      8.77 o
   2  12  22        1.82       -1.79      9.70 o
   3  12  22        6.74        9.93     10.41 o
   4  12  22       23.21       43.83     12.38 o
   5  12  22        0.33       10.02     11.85 o
   6  12  22       21.97       29.53     13.51 o
   7  12  22       66.41       89.77     16.80 o
   1  13  22       76.74       75.75     12.29 o
   2  13  22        0.94        1.86      9.98 o
   3  13  22        0.07       -4.39     10.05 o
   4  13  22        3.13       -3.80     10.35 o
   5  13  22       27.71       37.81     13.07 o
   6  13  22        0.25       -0.32     12.67 o
   0  14  22       78.64       83.03     16.44 o
   1  14  22       11.96        3.36     10.11 o
   2  14  22       43.94       45.42     11.95 o
   3  14  22        0.99       -1.61     10.95 o
   4  14  22        3.48       -3.77     11.25 o
   5  14  22        2.19        6.38     12.26 o
   1  15  22        4.34        3.48      9.55 o
   2  15  22        0.00        6.10     11.42 o
   3  15  22       12.17       -5.04     17.11 o
   1   1  23      581.45      507.54     12.34 o
   2   1  23       79.76       79.58      7.00 o
   3   1  23      241.96      269.39     10.22 o
   4   1  23       62.14       54.42      7.67 o
   5   1  23       44.24       30.80      7.49 o
   6   1  23       14.61        9.94      7.30 o
   7   1  23        5.40       17.48      8.38 o
   8   1  23       67.28       61.84     10.57 o
   9   1  23       23.74       33.68     10.10 o
  10   1  23        7.07       13.09     10.75 o
   0   2  23     1073.44     1050.54     29.25 o
   1   2  23       34.14       34.49      5.77 o
   2   2  23      910.02      807.47     18.24 o
   3   2  23      334.89      239.57      9.78 o
   4   2  23      313.77      371.97     12.67 o
   5   2  23      157.14      170.75     11.42 o
   6   2  23        9.06        7.76      7.77 o
   7   2  23        0.60       -2.99      8.12 o
   8   2  23       58.11       58.49     10.56 o
   9   2  23      273.60      273.25     16.07 o
  10   2  23        8.42       12.61     11.05 o
   1   3  23      395.26      391.63     11.28 o
   2   3  23       10.49       13.24      5.40 o
   3   3  23      723.33      687.55     16.00 o
   4   3  23       39.09       49.74      8.05 o
   5   3  23        8.00       12.94      7.30 o
   6   3  23      467.56      521.08     17.34 o
   7   3  23       50.65       60.95      9.93 o
   8   3  23      246.61      277.92     15.41 o
   9   3  23        6.86        1.29      9.65 o
  10   3  23       23.24       17.33     12.38 o
   0   4  23     3753.75     3687.36     57.82 o
   1   4  23      351.45      379.36     12.49 o
   2   4  23       25.66       14.12      6.36 o
   3   4  23      184.65      195.65     10.69 o
   4   4  23      554.33      592.35     17.04 o
   5   4  23        7.27       13.92      7.27 o
   6   4  23       27.69       51.18      9.48 o
   7   4  23      190.77      209.16     15.22 o
   8   4  23       14.79       24.35      9.36 o
   9   4  23        7.03        3.81     10.68 o
  10   4  23       17.62       22.40     14.39 o
   1   5  23        1.71       -4.37      5.50 o
   2   5  23       44.49       44.56      8.81 o
   3   5  23       40.42       49.19      7.84 o
   4   5  23      171.95      170.64     10.77 o
   5   5  23        0.23        0.81      7.16 o
   6   5  23      106.55      130.88     11.08 o
   7   5  23       67.13       75.69     12.52 o
   8   5  23      125.91      149.76     16.26 o
   9   5  23        0.91      -11.31     11.31 o
  10   5  23       29.98       36.95     15.33 o
   0   6  23      283.98      273.58     16.77 o
   1   6  23      396.61      363.69     13.31 o
   2   6  23      108.82      104.92     10.01 o
   3   6  23       31.96       31.54      8.45 o
   4   6  23       81.29       68.81     11.31 o
   5   6  23      309.72      295.50     14.95 o
   6   6  23      280.70      295.03     21.19 o
   7   6  23        1.92       -3.77     10.99 o
   8   6  23       35.85       30.94     13.63 o
   9   6  23        1.09       -7.03     19.79 o
  10   6  23       22.93       40.21     15.64 o
   1   7  23       10.04       11.75      6.68 o
   2   7  23       20.99       24.02      7.74 o
   3   7  23        0.54       -6.98      7.47 o
   4   7  23      176.56      188.62     12.73 o
   5   7  23       64.58       60.95     10.25 o
   6   7  23       27.60       26.41     10.88 o
   7   7  23        0.95       -5.03     10.85 o
   8   7  23        3.36       14.69     11.90 o
   9   7  23        1.36       29.11     13.69 o
   0   8  23      211.30      222.09     16.05 o
   1   8  23       82.04       88.20      8.98 o
   2   8  23        0.52       -1.70      7.36 o
   3   8  23       48.76       71.71      9.81 o
   4   8  23       25.35       34.67     10.48 o
   5   8  23       21.14       38.57     10.65 o
   6   8  23       16.71       13.23     10.54 o
   7   8  23        7.91       18.22     11.59 o
   8   8  23       69.02       98.84     15.59 o
   9   8  23       50.90       81.41     16.06 o
   1   9  23        0.83        0.90      6.69 o
   2   9  23       26.45       36.93      9.62 o
   3   9  23       42.88       46.08     10.50 o
   4   9  23        9.37        9.93      9.60 o
   5   9  23        7.67        8.34      9.65 o
   6   9  23        5.56        5.30     10.80 o
   7   9  23        0.38        3.95     11.53 o
   8   9  23        6.59       25.69     12.89 o
   0  10  23      279.14      282.65     32.26 o
   1  10  23       23.55       27.84      9.46 o
   2  10  23        7.03        9.36      9.87 o
   3  10  23        2.38       -5.49      9.79 o
   4  10  23        0.83       -2.47     14.81 o
   5  10  23      104.90       75.63     14.27 o
   6  10  23       77.37       97.73     16.01 o
   7  10  23        2.56      -12.33     12.33 o
   8  10  23        0.41       -2.05     13.64 o
   1  11  23      103.40       88.02     11.48 o
   2  11  23        0.82        9.27     10.18 o
   3  11  23        3.87       16.83     10.64 o
   4  11  23        6.96       -5.45     10.34 o
   5  11  23        3.30       13.27     12.34 o
   6  11  23       58.51       62.11     15.33 o
   7  11  23       49.70       83.69     16.53 o
   0  12  23       10.57       22.45     19.73 o
   1  12  23        2.05       -4.83      8.52 o
   2  12  23       43.61       62.16     12.24 o
   3  12  23       20.87       19.28     11.14 o
   4  12  23       49.91       80.07     14.03 o
   5  12  23       38.16       53.78     13.86 o
   6  12  23        0.89        8.43     14.84 o
   1  13  23        0.50       -0.39      8.91 o
   2  13  23       43.03       52.04     12.23 o
   3  13  23        1.93      -10.25     10.25 o
   4  13  23       14.61       19.72     12.08 o
   5  13  23        0.12        5.12     12.12 o
   0  14  23       99.70       82.23     27.94 o
   1  14  23       18.96       24.95     10.31 o
   2  14  23       24.76       26.16     11.94 o
   3  14  23       11.24       13.36     11.77 o
   4  14  23        9.19        4.36     12.14 o
   1  15  23      118.55      139.33     13.86 o
   2  15  23       31.86       72.50     13.61 o
   0   0  24        0.08      -10.13     10.13 o
   1   0  24     4336.27     3970.42     61.83 o
   2   0  24      654.83      634.63     20.42 o
   3   0  24       65.78       50.85     11.78 o
   4   0  24     2199.15     2076.26     40.86 o
   5   0  24       53.43       74.35     13.00 o
   6   0  24        3.13       -6.43      9.96 o
   7   0  24       35.62       27.25     12.53 o
   8   0  24        6.29        4.98     12.18 o
   9   0  24       27.92       58.82     16.72 o
  10   0  24       17.71       41.55     17.05 o
   1   1  24      121.67      125.47      7.88 o
   2   1  24       75.32       73.38      7.34 o
   3   1  24      295.98      254.14     10.25 o
   4   1  24      269.98      260.89     10.48 o
   5   1  24      114.21      133.59      9.58 o
   6   1  24       33.15       23.33      8.16 o
   7   1  24      115.67      131.71     11.58 o
   8   1  24       24.53       36.35     10.08 o
   9   1  24       88.41      107.47     12.82 o
  10   1  24        0.07       -2.50     10.48 o
   0   2  24      266.22      265.74     13.88 o
   1   2  24       48.18       35.51      6.34 o
   2   2  24      264.86      234.89      9.61 o
   3   2  24      415.77      466.38     12.84 o
   4   2  24        0.17       -1.27      5.89 o
   5   2  24       35.90       35.51      8.43 o
   6   2  24       37.24       29.64      8.23 o
   7   2  24        0.00        1.98      7.91 o
   8   2  24        0.35       -9.10      9.10 o
   9   2  24       17.04       16.50     10.04 o
  10   2  24        6.03        7.89     10.77 o
   1   3  24       93.86       80.09      6.90 o
   2   3  24       79.35       68.24      6.92 o
   3   3  24      821.33      788.70     17.79 o
   4   3  24      221.16      205.68     11.56 o
   5   3  24      181.01      178.49     12.73 o
   6   3  24      266.15      293.36     14.04 o
   7   3  24       41.34       36.21      9.51 o
   8   3  24        0.68        1.47      8.94 o
   9   3  24        1.76       -5.50      9.75 o
  10   3  24        2.90       -0.74     12.03 o
   0   4  24        3.18       26.83      8.20 o
   1   4  24      961.78      866.90     21.24 o
   2   4  24        2.09        0.39      5.68 o
   3   4  24        5.08       16.76      7.54 o
   4   4  24       16.84        8.45      7.59 o
   5   4  24        4.36       11.68      7.35 o
   6   4  24       11.92       13.25      7.99 o
   7   4  24       60.63       58.42     10.18 o
   8   4  24       24.99       27.77      9.67 o
   9   4  24        9.52       12.98     13.55 o
  10   4  24       17.83        4.39     13.71 o
   1   5  24       62.60       47.60      7.87 o
   2   5  24        0.55        1.07      6.76 o
   3   5  24        2.24        4.27      7.41 o
   4   5  24       43.19       35.41      8.26 o
   5   5  24       50.49       34.76      9.11 o
   6   5  24       45.30       48.56     10.33 o
   7   5  24       66.89       67.81     13.26 o
   8   5  24       12.72       15.65     11.80 o
   9   5  24        0.48       -7.99     11.86 o
  10   5  24        9.24        1.77     13.34 o
   0   6  24        1.21        1.62      9.53 o
   1   6  24      286.53      284.69     12.34 o
   2   6  24      204.82      161.37     10.55 o
   3   6  24      385.29      389.54     15.85 o
   4   6  24        2.97        8.75      7.98 o
   5   6  24        0.00       -7.92      7.92 o
   6   6  24       12.01       20.99      9.85 o
   7   6  24        2.45        3.48     11.30 o
   8   6  24       25.68       42.80     13.64 o
   9   6  24        9.05      -11.39     11.39 o
   1   7  24        5.18       10.50      7.02 o
   2   7  24       25.94       21.06      9.43 o
   3   7  24      195.18      189.16     12.67 o
   4   7  24       13.56       16.85      8.69 o
   5   7  24        0.76        3.21      8.41 o
   6   7  24      137.69      176.62     28.01 o
   7   7  24       53.87       66.98     13.69 o
   8   7  24        2.70        7.79     12.18 o
   9   7  24       41.48       47.75     16.17 o
   0   8  24      672.02      654.48     25.05 o
   1   8  24       39.29       43.13      8.01 o
   2   8  24       45.90       45.87      9.26 o
   3   8  24       76.08       97.26     12.62 o
   4   8  24      160.54      113.51     13.29 o
   5   8  24       24.85       34.22     11.03 o
   6   8  24       23.95       17.38     11.55 o
   7   8  24        0.08       11.91     11.79 o
   8   8  24        0.54        9.37     12.61 o
   9   8  24        0.01       15.82     19.71 o
   1   9  24      124.63      142.72     10.38 o
   2   9  24        0.94       12.54      8.95 o
   3   9  24      110.89      102.71     12.18 o
   4   9  24       19.80       31.41     10.66 o
   5   9  24       71.47       56.24     12.57 o
   6   9  24        5.31       15.55     11.47 o
   7   9  24        5.72       14.34     12.05 o
   8   9  24       74.66       88.63     19.56 o
   0  10  24        0.01        1.58     16.21 o
   1  10  24        7.76       -3.47      9.14 o
   2  10  24      110.61      122.01     13.96 o
   3  10  24       16.84        6.54     10.67 o
   4  10  24        1.26        3.63     10.88 o
   5  10  24       10.62        9.58     12.03 o
   6  10  24       24.70       19.29     13.62 o
   7  10  24       97.19      134.41     24.49 o
   1  11  24        0.13       -6.03      8.45 o
   2  11  24        7.49        4.86     10.60 o
   3  11  24       28.30       33.68     11.98 o
   4  11  24        3.74        5.64     12.67 o
   5  11  24        3.10       -4.17     11.46 o
   6  11  24        0.11       -4.66     12.54 o
   7  11  24       26.86       29.87     18.83 o
   0  12  24      109.20       84.55     16.50 o
   1  12  24       14.27       14.88      9.73 o
   2  12  24       18.31       22.21     11.42 o
   3  12  24       63.79       68.86     13.47 o
   4  12  24       11.49       25.56     12.35 o
   5  12  24        0.55       -4.10     13.12 o
   6  12  24        8.60        1.18     13.19 o
   1  13  24       83.03       87.36     12.12 o
   2  13  24       11.91       20.69     11.58 o
   3  13  24        7.33        4.36     11.36 o
   4  13  24        4.32        6.73     12.09 o
   5  13  24       56.99       50.33     21.90 o
   0  14  24        8.27        0.75     13.43 o
   1  14  24       12.61       35.83     10.69 o
   2  14  24        8.35       11.16     11.52 o
   3  14  24        7.01        4.02     12.00 o
   1   1  25       42.30       29.48      6.25 o
   2   1  25      100.29       70.49      7.17 o
   3   1  25      285.86      247.90     10.32 o
   4   1  25        9.90       11.80      6.00 o
   5   1  25       87.44      109.94      9.06 o
   6   1  25        0.44        7.00      8.04 o
   7   1  25       21.18       25.72      9.29 o
   8   1  25      128.99      142.64     13.02 o
   9   1  25        2.58       -1.16     10.26 o
  10   1  25        2.28       10.69     11.52 o
   0   2  25     1060.88     1011.76     44.29 o
   1   2  25      205.29      222.51      9.69 o
   2   2  25        0.37        0.38      5.30 o
   3   2  25       90.10       78.92      7.58 o
   4   2  25        1.71        5.13      7.02 o
   5   2  25      521.30      471.87     16.44 o
   6   2  25       39.34       58.61     10.86 o
   7   2  25       98.35       78.57     10.86 o
   8   2  25        2.39        4.45      8.89 o
   9   2  25       22.96        5.83     10.20 o
  10   2  25        3.88       -1.85     10.42 o
   1   3  25      171.07      172.38      8.68 o
   2   3  25      172.02      152.28      8.57 o
   3   3  25      294.68      282.24     11.91 o
   4   3  25      104.35       73.63      9.17 o
   5   3  25      144.73      163.91     16.03 o
   6   3  25      219.48      239.34     13.54 o
   7   3  25       30.01       26.77      9.24 o
   8   3  25       96.94      124.70     12.63 o
   9   3  25       51.43       44.78     14.83 o
  10   3  25        7.50       24.51     14.12 o
   0   4  25      494.58      504.25     22.43 o
   1   4  25        3.34        8.57      5.97 o
   2   4  25      273.56      261.27     11.20 o
   3   4  25        1.87       -1.68      6.11 o
   4   4  25      255.09      226.79     12.15 o
   5   4  25      299.66      326.72     14.33 o
   6   4  25      121.73      134.49     11.62 o
   7   4  25       82.90       75.07     11.20 o
   8   4  25        2.42       -3.63     10.11 o
   9   4  25       33.73       48.72     14.19 o
   1   5  25        7.92        4.29      6.71 o
   2   5  25       56.09       52.89      8.17 o
   3   5  25       70.87       49.05      9.28 o
   4   5  25        8.26       14.55      8.34 o
   5   5  25       31.41       31.97      9.35 o
   6   5  25        2.15       13.17      9.95 o
   7   5  25      252.77      281.54     16.88 o
   8   5  25       12.71       -5.52     11.90 o
   9   5  25       13.90       30.60     14.15 o
   0   6  25       22.53       20.65     10.06 o
   1   6  25      296.61      264.47     12.43 o
   2   6  25        0.76        2.60      6.77 o
   3   6  25       36.02       43.65      9.12 o
   4   6  25       55.57       71.64     10.11 o
   5   6  25       38.07       17.80      9.12 o
   6   6  25        6.05        9.96     10.41 o
   7   6  25       80.64      101.86     14.79 o
   8   6  25       14.97        8.83     12.21 o
   9   6  25        0.48        2.88     20.98 o
   1   7  25       24.57       19.06      7.37 o
   2   7  25        3.21        3.53      7.21 o
   3   7  25       91.51       83.43     11.00 o
   4   7  25      140.42      150.95     12.65 o
   5   7  25      171.43      167.88     15.05 o
   6   7  25      282.98      262.55     18.05 o
   7   7  25        1.80       -7.99     11.23 o
   8   7  25        3.40        3.10     12.31 o
   9   7  25       26.65       41.89     14.76 o
   0   8  25      195.54      193.31     16.57 o
   1   8  25        2.51        1.84      7.00 o
   2   8  25        8.78       -6.24      7.71 o
   3   8  25        0.75       -6.97      8.03 o
   4   8  25        2.59       -8.99      9.37 o
   5   8  25       27.55       53.21     12.31 o
   6   8  25        0.21       10.14     11.38 o
   7   8  25        5.74      -11.41     11.41 o
   8   8  25       53.32       78.28     15.18 o
   1   9  25        4.48        4.41      8.34 o
   2   9  25        0.01       -6.28      8.55 o
   3   9  25       15.65        4.90     11.23 o
   4   9  25        0.05        8.69      9.54 o
   5   9  25        2.08       12.56     10.62 o
   6   9  25       14.83       32.33     12.23 o
   7   9  25      142.30      124.51     15.99 o
   8   9  25       18.23       27.48     14.19 o
   0  10  25       31.48       17.24     14.02 o
   1  10  25       48.18       37.13     10.70 o
   2  10  25       44.62       36.62     11.36 o
   3  10  25       34.98       31.61     12.24 o
   4  10  25        6.29        3.35     11.37 o
   5  10  25       16.72       13.64     12.84 o
   6  10  25        0.72      -10.24     12.21 o
   7  10  25        4.16       -2.13     14.19 o
   1  11  25        0.24       10.73      9.55 o
   2  11  25       17.86       11.76     12.98 o
   3  11  25       25.50       16.62     13.19 o
   4  11  25       46.15       58.62     16.27 o
   5  11  25        3.30        2.29     11.54 o
   6  11  25        0.36      -12.55     12.55 o
   0  12  25       15.79       14.65     13.76 o
   1  12  25       94.22       69.67     11.95 o
   2  12  25       71.65       71.96     13.65 o
   3  12  25        0.03       -1.17     23.10 o
   4  12  25        8.77       25.94     12.92 o
   5  12  25       44.50       45.28     14.51 o
   1  13  25       35.50       25.87     10.77 o
   2  13  25       31.01       65.37     13.53 o
   3  13  25        0.06      -13.13     14.42 o
   4  13  25       29.34       34.71     13.61 o
   0  14  25       75.82       70.20     17.50 o
   1  14  25        2.10       -5.20     10.02 o
   2  14  25        3.54       25.77     12.63 o
   0   0  26      559.07      498.81     26.08 o
   1   0  26      448.34      450.84     18.02 o
   2   0  26      326.96      324.92     15.98 o
   3   0  26        5.30       -4.44      7.85 o
   4   0  26      237.36      214.76     17.07 o
   5   0  26       86.08       72.18     11.21 o
   6   0  26        0.13       -7.70     10.43 o
   7   0  26        3.31        0.90     17.61 o
   8   0  26        4.71       15.07     13.33 o
   9   0  26       41.86       24.72     15.86 o
  10   0  26       73.93      132.48     26.44 o
   1   1  26        1.84       -5.24      5.24 o
   2   1  26      809.62      767.92     16.35 o
   3   1  26      106.56      103.18     10.12 o
   4   1  26      115.00      117.66      8.59 o
   5   1  26       89.68      123.29     11.44 o
   6   1  26      151.36      163.37     12.34 o
   7   1  26        3.84       -7.85      7.85 o
   8   1  26        4.80       15.78      9.93 o
   9   1  26       47.43       67.15     12.42 o
   0   2  26      567.98      593.20     20.22 o
   1   2  26        6.26        1.96      5.55 o
   2   2  26      227.29      213.61      9.81 o
   3   2  26       38.18       40.53      6.73 o
   4   2  26       20.26       13.11      6.79 o
   5   2  26       57.78       52.41      9.07 o
   6   2  26       57.62       65.21      9.83 o
   7   2  26        7.87       12.52      8.79 o
   8   2  26        3.63       -2.00     11.31 o
   9   2  26       30.64       33.13     11.45 o
   1   3  26      128.07      143.91      8.58 o
   2   3  26       37.32       40.50      7.16 o
   3   3  26      333.76      299.47     12.38 o
   4   3  26      277.66      275.44     15.23 o
   5   3  26        1.65        4.56      7.78 o
   6   3  26        0.17       -1.57      7.69 o
   7   3  26        0.12        7.33      9.06 o
   8   3  26      108.69      119.97     16.14 o
   9   3  26        7.14       15.22     10.93 o
   0   4  26       87.26      124.02     14.02 o
   1   4  26       54.91       51.68      9.80 o
   2   4  26       23.26       21.13      6.66 o
   3   4  26       12.34       22.77      6.90 o
   4   4  26       54.13       50.19      8.81 o
   5   4  26       24.05       38.24      8.58 o
   6   4  26        1.05       -6.71      7.99 o
   7   4  26        3.82       15.77     10.46 o
   8   4  26        2.97        1.32     10.29 o
   9   4  26        5.28        7.84     13.69 o
   1   5  26      145.33      109.86      9.82 o
   2   5  26        3.05        9.00      7.45 o
   3   5  26       11.34       11.76      7.59 o
   4   5  26       39.05       38.46     11.60 o
   5   5  26       97.61       75.46     10.95 o
   6   5  26        9.44       22.36     11.68 o
   7   5  26       61.49       72.23     13.48 o
   8   5  26        9.62        8.65     12.46 o
   9   5  26       28.35       37.05     14.87 o
   0   6  26       64.90       63.22     12.41 o
   1   6  26       16.35       15.55      7.41 o
   2   6  26      102.52       81.14      9.62 o
   3   6  26       11.30        5.15      8.05 o
   4   6  26       12.61       29.20      9.43 o
   5   6  26      182.33      210.07     14.52 o
   6   6  26      125.61       99.16     12.97 o
   7   6  26       71.28       59.01     15.45 o
   8   6  26       23.71        9.11     12.20 o
   9   6  26        2.88       42.78     25.53 o
   1   7  26      195.78      183.56     11.65 o
   2   7  26      199.53      198.07     12.05 o
   3   7  26        0.60       10.74      8.40 o
   4   7  26      118.21      143.26     12.78 o
   5   7  26       39.89       61.09     12.70 o
   6   7  26       41.76       74.57     15.40 o
   7   7  26        2.85       -9.77     13.77 o
   8   7  26        5.79        1.68     12.75 o
   0   8  26      158.45      201.67     17.01 o
   1   8  26       43.44       53.41      9.07 o
   2   8  26       91.77      114.68     10.55 o
   3   8  26       15.78       22.17      9.94 o
   4   8  26        5.21        4.93      9.88 o
   5   8  26       27.12       59.23     12.64 o
   6   8  26        2.08       -2.35     10.94 o
   7   8  26        0.09        2.74     12.15 o
   8   8  26       22.02       27.88     14.13 o
   1   9  26        0.07        0.78      8.39 o
   2   9  26        9.81        6.80      9.07 o
   3   9  26       22.35        9.00      9.94 o
   4   9  26       58.23       64.47     12.66 o
   5   9  26        1.99        5.20     11.16 o
   6   9  26       76.98       91.69     15.15 o
   7   9  26      103.29      148.36     25.71 o
   0  10  26      461.43      463.88     28.31 o
   1  10  26        0.32       -6.00      9.24 o
   2  10  26       70.54       84.50     12.45 o
   3  10  26        7.15       23.05     11.80 o
   4  10  26        3.38        8.44     11.70 o
   5  10  26       23.71        9.92     12.83 o
   6  10  26       29.79       31.51     14.67 o
   7  10  26       60.00       43.97     19.82 o
   1  11  26       17.14       19.69     10.07 o
   2  11  26       14.23        6.39     13.05 o
   3  11  26       28.54       46.55     13.19 o
   4  11  26       21.19        6.87     12.58 o
   5  11  26       58.88       77.07     15.56 o
   6  11  26       17.30      -13.22     14.44 o
   0  12  26       23.28       23.87     15.82 o
   1  12  26        6.22        6.12     10.17 o
   2  12  26       24.23       39.67     11.70 o
   3  12  26        0.13       -5.23     10.91 o
   4  12  26        0.23       -4.46     12.36 o
   5  12  26        1.49        6.09     13.11 o
   1  13  26        0.76       -5.36     10.18 o
   2  13  26        2.07        7.51     10.80 o
   3  13  26        5.88       -1.71     12.05 o
   0  14  26       45.08       27.28     20.84 o
   1   1  27      105.49       89.36      8.53 o
   2   1  27       14.59       32.37      6.43 o
   3   1  27      104.72       89.22      7.85 o
   4   1  27        4.84        0.19      6.54 o
   5   1  27       13.81        9.72      7.36 o
   6   1  27        3.19       -0.61      7.81 o
   7   1  27        0.07       -8.46      8.46 o
   8   1  27       19.18       13.41     12.68 o
   9   1  27        0.83       25.50     11.38 o
   0   2  27      442.92      467.05     18.47 o
   1   2  27      407.29      394.91     12.29 o
   2   2  27       24.52       17.87      5.98 o
   3   2  27      110.25      128.47      9.49 o
   4   2  27        0.07       -6.45      6.45 o
   5   2  27       23.79       24.58      7.73 o
   6   2  27        1.72        2.79      7.99 o
   7   2  27        3.93        3.32      8.48 o
   8   2  27       47.52       50.03     11.19 o
   9   2  27       26.32       32.11     11.71 o
   1   3  27       95.39       87.80      8.52 o
   2   3  27       29.75       25.06      6.79 o
   3   3  27       68.27       64.34      8.30 o
   4   3  27      163.32      148.53     10.41 o
   5   3  27       17.95       12.94      7.90 o
   6   3  27        0.78       -0.23      8.38 o
   7   3  27       17.25       12.85      9.66 o
   8   3  27       28.12       31.78     10.93 o
   9   3  27       19.00       10.88     23.48 o
   0   4  27        5.94       -2.08      9.37 o
   1   4  27      174.73      201.28     14.62 o
   2   4  27        0.15       -6.54      6.54 o
   3   4  27       99.38      115.89     10.45 o
   4   4  27       29.35       17.46      8.87 o
   5   4  27      115.51      107.73     12.09 o
   6   4  27        5.70        4.20      9.27 o
   7   4  27        1.31        5.75     10.14 o
   8   4  27       34.27       24.86     11.85 o
   9   4  27        3.12       -8.25     13.08 o
   1   5  27       12.09        5.33      6.79 o
   2   5  27       40.81       21.30      8.13 o
   3   5  27      196.72      185.99     12.26 o
   4   5  27       14.52       26.95      9.20 o
   5   5  27      151.04      171.88     15.54 o
   6   5  27      180.22      227.46     21.88 o
   7   5  27       17.17       26.22     13.35 o
   8   5  27        1.79      -11.16     12.04 o
   0   6  27        8.27        2.23     10.56 o
   1   6  27       41.63       53.88      9.94 o
   2   6  27       50.22       62.39      8.99 o
   3   6  27       16.68       23.81      8.08 o
   4   6  27        0.01       -6.66      8.61 o
   5   6  27       18.45       11.97      9.84 o
   6   6  27      190.59      218.35     17.56 o
   7   6  27       34.74       13.21     13.08 o
   8   6  27        0.02       13.04     13.22 o
   1   7  27        2.24       18.78      8.12 o
   2   7  27       42.52       31.75      8.70 o
   3   7  27       17.46       41.87      9.78 o
   4   7  27       24.58       44.11     10.21 o
   5   7  27      166.32      140.26     15.38 o
   6   7  27       87.87      112.41     15.82 o
   7   7  27        9.09        1.87     12.04 o
   8   7  27       18.73        7.22     13.65 o
   0   8  27       18.00       16.56     11.49 o
   1   8  27        4.40       -1.46     10.15 o
   2   8  27       24.89       23.80      8.61 o
   3   8  27       29.17       14.78     10.37 o
   4   8  27        8.80        5.54     10.26 o
   5   8  27       54.67       58.31     13.41 o
   6   8  27        0.87        2.97     11.53 o
   7   8  27        0.62      -14.09     14.78 o
   1   9  27       82.46       93.14     14.15 o
   2   9  27        9.78       22.41      9.46 o
   3   9  27        2.21      -10.10     10.10 o
   4   9  27       82.52       98.43     14.12 o
   5   9  27        9.15       16.38     11.82 o
   6   9  27       18.64       44.14     13.87 o
   7   9  27        0.55       -7.69     12.42 o
   0  10  27        6.28       62.62     16.40 o
   1  10  27        0.24       -0.78      9.79 o
   2  10  27       49.60       65.52     15.26 o
   3  10  27        8.29        4.25     11.94 o
   4  10  27       26.67       22.86     13.04 o
   5  10  27        0.10        0.06     12.74 o
   6  10  27        0.31        8.85     13.93 o
   1  11  27        2.98        7.69     10.14 o
   2  11  27       30.72        3.18     10.74 o
   3  11  27       41.67       39.02     13.15 o
   4  11  27       39.19       61.46     14.94 o
   5  11  27       16.69       -5.86     12.53 o
   0  12  27       15.94       44.98     16.44 o
   1  12  27       54.20       81.91     12.93 o
   2  12  27       56.47       54.81     12.88 o
   3  12  27        5.45       32.67     15.93 o
   4  12  27        0.49       -3.63     12.20 o
   1  13  27        3.68       -8.79      9.77 o
   2  13  27        0.76        5.02     12.69 o
   0   0  28      276.61      247.83     20.78 o
   1   0  28        6.68       -1.36      8.05 o
   2   0  28       65.98       83.86     10.90 o
   3   0  28       22.95        7.96      8.54 o
   4   0  28      235.06      262.19     17.15 o
   5   0  28        2.35       15.70     14.81 o
   6   0  28       34.84       12.24     19.13 o
   7   0  28        7.14        3.84     13.32 o
   8   0  28        2.37       -7.54     17.20 o
   9   0  28       25.29       19.39     17.16 o
   1   1  28       24.82       29.52      6.29 o
   2   1  28        0.11       -4.14      5.28 o
   3   1  28        0.65       -5.57      5.57 o
   4   1  28      106.93      126.73      9.97 o
   5   1  28        1.84        0.45      6.87 o
   6   1  28        7.92       -7.80      7.80 o
   7   1  28        2.50       -0.68      8.82 o
   8   1  28        3.25       16.16      9.91 o
   9   1  28        4.27       -3.04     10.54 o
   0   2  28       84.63       99.54     11.06 o
   1   2  28        5.94       11.66      5.82 o
   2   2  28      110.65      108.42      9.08 o
   3   2  28       12.65        5.61      6.74 o
   4   2  28       27.08       33.06      7.63 o
   5   2  28        0.16       10.08      7.54 o
   6   2  28        1.07       -4.46      8.26 o
   7   2  28        2.81       -5.31      9.00 o
   8   2  28        0.15       -4.18      9.91 o
   9   2  28        0.91        6.10     11.59 o
   1   3  28        0.11        0.66      6.11 o
   2   3  28        0.55       -3.58      6.03 o
   3   3  28       11.03       21.22      6.89 o
   4   3  28       43.86       39.57      8.03 o
   5   3  28        0.98       -3.88      7.13 o
   6   3  28        0.45       -0.96      8.37 o
   7   3  28        3.07        1.84      9.35 o
   8   3  28        0.06      -10.11     10.16 o
   0   4  28       33.96       21.99     11.01 o
   1   4  28       15.59       10.91      8.26 o
   2   4  28       51.37       53.28      9.48 o
   3   4  28        3.14        1.91      7.49 o
   4   4  28       12.08       14.71      8.32 o
   5   4  28        3.96       -7.38      8.60 o
   6   4  28        0.57       12.02     10.04 o
   7   4  28       15.32        8.42     11.01 o
   8   4  28        5.36       11.76     13.32 o
   1   5  28      145.11      141.93     11.07 o
   2   5  28       22.95       26.63      8.26 o
   3   5  28        0.75        3.15      7.61 o
   4   5  28        5.30        3.47      8.04 o
   5   5  28        3.23        0.90      9.40 o
   6   5  28        0.12        9.47     10.20 o
   7   5  28       18.95       26.35     12.96 o
   8   5  28        0.01        9.25     12.81 o
   0   6  28        0.02       -9.52      9.52 o
   1   6  28      158.49      163.57     15.06 o
   2   6  28      150.81      166.38     13.51 o
   3   6  28        4.42       27.01      8.49 o
   4   6  28       28.42       36.37     10.08 o
   5   6  28        2.69       -0.04      9.41 o
   6   6  28        1.23      -10.48     11.85 o
   7   6  28        0.29        1.35     12.26 o
   8   6  28       34.00       32.54     14.54 o
   1   7  28        1.45       -7.49      7.49 o
   2   7  28        7.82        1.86      8.60 o
   3   7  28        1.37        8.33      8.35 o
   4   7  28       75.50       98.66     12.33 o
   5   7  28        0.13       -4.55     10.46 o
   6   7  28       17.46       26.82     13.10 o
   7   7  28       29.74       35.38     13.74 o
   0   8  28       45.49       62.83     14.24 o
   1   8  28      243.85      274.51     14.13 o
   2   8  28       37.57       29.42     11.23 o
   3   8  28        2.27       -3.76      9.16 o
   4   8  28      188.04      250.43     17.77 o
   5   8  28        0.60        6.71     11.49 o
   6   8  28       30.46       16.67     12.66 o
   7   8  28        6.30       -0.77     12.99 o
   1   9  28        9.26        9.70     12.19 o
   2   9  28        1.34        6.97      9.31 o
   3   9  28       66.06       76.56     13.43 o
   4   9  28       25.63        9.23     11.35 o
   5   9  28        0.13      -11.52     11.52 o
   6   9  28      119.08      130.14     17.11 o
   0  10  28       31.90       25.02     15.26 o
   1  10  28        0.02       22.67     10.74 o
   2  10  28       19.42       36.11     11.97 o
   3  10  28       42.77       30.12     13.76 o
   4  10  28        3.43       13.26     13.43 o
   5  10  28        0.03      -12.98     12.98 o
   1  11  28        0.10       -8.71     10.07 o
   2  11  28        0.16       -1.14     11.01 o
   3  11  28       58.38       52.39     14.71 o
   4  11  28        3.06      -10.60     12.68 o
   0  12  28        9.30       17.74     16.50 o
   1  12  28       23.79       23.11     11.74 o
   2  12  28       26.49       34.30     12.29 o
   3  12  28        0.05       -5.89     12.59 o
   1   1  29       13.12        0.62      5.45 o
   2   1  29       15.73       11.97      6.08 o
   3   1  29        0.06       -0.15      6.89 o
   4   1  29        0.06        1.13      6.86 o
   5   1  29        0.49        5.07      7.49 o
   6   1  29        4.95       -3.72      8.56 o
   7   1  29       18.63       35.41     10.65 o
   8   1  29        0.36       -5.88     12.31 o
   0   2  29       65.64       48.91     10.22 o
   1   2  29        9.40       24.30      7.00 o
   2   2  29       10.85        3.57      6.36 o
   3   2  29        0.03        1.95      6.82 o
   4   2  29       18.32       14.60      7.44 o
   5   2  29        0.04        8.62      7.73 o
   6   2  29       17.56       14.26      9.29 o
   7   2  29       36.18       46.48     11.02 o
   8   2  29       31.23       22.19     11.01 o
   1   3  29        6.21       25.32      7.84 o
   2   3  29       79.81       77.10      9.80 o
   3   3  29       10.50        1.66      7.62 o
   4   3  29       44.01       60.28      9.72 o
   5   3  29        6.71        7.86      8.48 o
   6   3  29       10.78        1.28     13.16 o
   7   3  29      110.13      114.28     14.50 o
   8   3  29       10.40       30.56     12.73 o
   0   4  29        6.72       -4.90      9.65 o
   1   4  29       78.39       86.61      9.81 o
   2   4  29       14.84       17.39      7.92 o
   3   4  29        6.07       13.86      7.89 o
   4   4  29        6.86       -5.42      8.10 o
   5   4  29       36.67       59.13     10.39 o
   6   4  29        4.01       -9.91      9.91 o
   7   4  29        6.64        3.47     11.11 o
   8   4  29       28.28       18.55     13.98 o
   1   5  29       37.37       40.10      8.58 o
   2   5  29        0.30        4.64      7.53 o
   3   5  29        0.00       -7.82      7.82 o
   4   5  29        9.31       23.62      8.97 o
   5   5  29        0.08       -8.65      8.65 o
   6   5  29        0.28        0.11     11.92 o
   7   5  29        1.95       -8.44     12.07 o
   8   5  29       11.47        2.96     13.67 o
   0   6  29        2.52       -3.23     10.88 o
   1   6  29       13.60       29.42      8.63 o
   2   6  29        3.38       16.81      8.94 o
   3   6  29       10.42       14.48      8.87 o
   4   6  29       56.37       66.36     10.45 o
   5   6  29      129.57      144.15     14.27 o
   6   6  29        0.08       -3.45     11.74 o
   7   6  29       34.21       61.25     14.55 o
   1   7  29        0.41       -2.61      7.77 o
   2   7  29        4.89       -5.73      7.95 o
   3   7  29        3.61       -3.34      8.44 o
   4   7  29        4.42        3.76     10.69 o
   5   7  29       20.34       27.63     12.10 o
   6   7  29        3.78       18.41     12.15 o
   7   7  29        4.06      -12.36     12.84 o
   0   8  29       40.16       50.44     26.43 o
   1   8  29       33.80       20.30      8.81 o
   2   8  29        7.44       20.14      9.87 o
   3   8  29       48.27       55.54     11.75 o
   4   8  29        7.50       22.88     11.71 o
   5   8  29       22.49       25.15     13.59 o
   6   8  29       29.14       54.99     14.48 o
   1   9  29       25.96       15.26     10.67 o
   2   9  29        0.03       -4.61     10.31 o
   3   9  29       13.98        9.45     10.18 o
   4   9  29       13.51       -8.34     17.90 o
   5   9  29       18.84        4.14     12.42 o
   6   9  29       35.00       81.87     22.04 o
   0  10  29       97.51       63.69     26.58 o
   1  10  29       31.50       26.86     11.38 o
   2  10  29       15.68        7.97     11.38 o
   3  10  29       35.48       45.99     13.13 o
   4  10  29        0.15      -12.60     12.60 o
   5  10  29        0.78       -2.15     13.96 o
   1  11  29       33.37       40.21     12.29 o
   2  11  29        0.03       -3.51     10.89 o
   3  11  29       14.09        0.37     12.67 o
   4  11  29       35.52       36.08     17.60 o
   0  12  29        0.21      -20.94     20.94 o
   1  12  29        8.23       13.71     11.64 o
   2  12  29       22.75       45.24     17.42 o
   0   0  30       13.21        0.92     12.22 o
   1   0  30      211.04      278.60     16.09 o
   2   0  30        0.08       -3.87     11.30 o
   3   0  30       75.36       75.82     14.10 o
   4   0  30       11.50       11.49     12.29 o
   5   0  30        6.57       23.23     13.03 o
   6   0  30       12.02        6.77     12.54 o
   7   0  30        0.00      -11.66     14.68 o
   8   0  30        8.52        6.00     15.00 o
   1   1  30        5.51       -5.26      5.90 o
   2   1  30       55.05       48.68     10.98 o
   3   1  30       11.56       13.92      7.34 o
   4   1  30       50.41       43.64      8.69 o
   5   1  30      121.63      144.75     12.74 o
   6   1  30        1.34        3.69      9.32 o
   7   1  30       90.45      100.18     12.85 o
   8   1  30       10.30       -1.62     10.72 o
   0   2  30      184.46      177.09     19.76 o
   1   2  30       85.41      107.55      9.57 o
   2   2  30       17.25       14.98      7.09 o
   3   2  30       29.19       14.80      7.42 o
   4   2  30        2.66        2.74      7.26 o
   5   2  30       18.32       20.40      8.47 o
   6   2  30       35.74       36.20     12.25 o
   7   2  30       31.90       33.85     10.68 o
   8   2  30        1.19      -12.25     12.25 o
   1   3  30        5.26        2.67      7.27 o
   2   3  30       19.99       13.40      7.96 o
   3   3  30       54.17       62.41      9.85 o
   4   3  30        0.81       -4.62      7.80 o
   5   3  30       36.81       29.36      9.34 o
   6   3  30        0.01       -7.05     10.59 o
   7   3  30       56.05       57.19     13.42 o
   8   3  30        1.57        5.30     12.54 o
   0   4  30        3.35       -9.44      9.44 o
   1   4  30        4.87        8.32      7.71 o
   2   4  30       25.53       10.84      8.05 o
   3   4  30       10.35        8.69      8.12 o
   4   4  30        2.23        0.71      8.81 o
   5   4  30        0.91        1.47      8.66 o
   6   4  30        5.22        1.61     10.65 o
   7   4  30        0.17       -3.14     11.24 o
   1   5  30       18.34       20.56      8.31 o
   2   5  30        0.33       -2.79      7.83 o
   3   5  30        2.50        0.94      7.91 o
   4   5  30       10.54        8.93      8.84 o
   5   5  30        9.26       -6.31      8.91 o
   6   5  30        9.36       10.38     10.98 o
   7   5  30       15.99       40.21     14.64 o
   0   6  30       87.49       85.82     14.78 o
   1   6  30       48.77       57.74     10.68 o
   2   6  30      116.73      102.28     11.31 o
   3   6  30        3.02       -5.76      8.31 o
   4   6  30       50.39       71.13     11.08 o
   5   6  30        4.21       -9.52      9.52 o
   6   6  30        0.02       27.52     13.12 o
   7   6  30        3.92       -8.08     13.00 o
   1   7  30        3.88        5.96      8.48 o
   2   7  30       52.57       55.38     10.34 o
   3   7  30       46.08       50.73     10.54 o
   4   7  30        0.00        0.09     10.18 o
   5   7  30       73.30       73.15     16.16 o
   6   7  30       11.22       19.51     32.82 o
   0   8  30       31.52       22.88     13.02 o
   1   8  30       13.86       17.91      9.11 o
   2   8  30        0.64       -5.44      9.32 o
   3   8  30       21.73        7.15     10.52 o
   4   8  30        1.42        6.85     10.67 o
   5   8  30        4.90        5.31     11.89 o
   6   8  30        9.26       40.48     16.03 o
   1   9  30       85.91      102.30     14.50 o
   2   9  30        0.17       -8.02     10.29 o
   3   9  30       28.29       28.30     12.30 o
   4   9  30        2.24        0.18     11.89 o
   5   9  30       76.53       74.85     17.43 o
   0  10  30        4.61       -0.58     16.12 o
   1  10  30       34.51       31.39     12.53 o
   2  10  30       20.77       16.97     12.00 o
   3  10  30       19.62       21.00     12.71 o
   4  10  30       29.63       51.55     13.63 o
   1  11  30        8.54       27.32     12.32 o
   2  11  30       60.01       64.70     15.62 o
   1   1  31       10.79        6.99      6.79 o
   2   1  31        1.68        6.77      7.13 o
   3   1  31        0.24       -7.09      7.09 o
   4   1  31       22.17       23.06      9.27 o
   5   1  31       38.32       47.75     10.39 o
   6   1  31        0.48       -8.74      8.74 o
   7   1  31        3.99       24.77     10.98 o
   0   2  31        4.11        8.77     10.90 o
   1   2  31       28.27       37.26      8.53 o
   2   2  31        9.77       15.39      8.15 o
   3   2  31        0.02       -5.59      7.44 o
   4   2  31        4.03       16.13      8.55 o
   5   2  31        9.03        5.24      9.69 o
   6   2  31        8.64       15.71     10.85 o
   7   2  31        3.56        1.72     11.32 o
   1   3  31       25.45       32.49     11.57 o
   2   3  31        2.93        1.44      7.91 o
   3   3  31       10.41        4.94      9.29 o
   4   3  31       60.16       69.34     10.56 o
   5   3  31        7.79       -0.53      8.84 o
   6   3  31       56.74       47.17     12.63 o
   7   3  31       12.42       -2.09     11.76 o
   0   4  31        0.66       -2.62     10.60 o
   1   4  31       48.63       43.87      9.53 o
   2   4  31      139.60      197.72     13.27 o
   3   4  31       84.12       75.87     10.65 o
   4   4  31        0.07       -8.11      8.11 o
   5   4  31        2.17       -8.69      8.69 o
   6   4  31       25.47       27.40     10.65 o
   7   4  31       17.04        8.64     11.39 o
   1   5  31        0.02       -7.32      7.62 o
   2   5  31       33.99       36.10      9.43 o
   3   5  31       16.42       10.02      9.99 o
   4   5  31        0.01       -3.25      9.04 o
   5   5  31       17.54       25.74     10.31 o
   6   5  31      176.02      226.05     17.57 o
   0   6  31       22.66       44.42     13.76 o
   1   6  31        1.16       -8.05      8.05 o
   2   6  31       58.53       71.72     10.76 o
   3   6  31        0.09        6.13      9.15 o
   4   6  31       44.08       64.54     11.04 o
   5   6  31       20.71        7.64     10.44 o
   6   6  31        2.66       28.76     14.10 o
   1   7  31        4.01        2.69      8.84 o
   2   7  31        2.81        5.91      9.06 o
   3   7  31       58.62       64.97     12.57 o
   4   7  31       11.47       22.59     11.39 o
   5   7  31       37.02       29.64     12.07 o
   6   7  31        0.91       -5.27     15.03 o
   0   8  31      217.37      206.80     19.62 o
   1   8  31        0.21        3.36     10.12 o
   2   8  31       41.74       50.56     11.55 o
   3   8  31       43.72       57.49     12.39 o
   4   8  31       56.97       61.21     12.80 o
   5   8  31        7.86       29.85     13.28 o
   1   9  31        4.83      -11.00     11.00 o
   2   9  31        2.42       -9.40     12.52 o
   3   9  31       13.32        2.39     12.03 o
   4   9  31        0.69        3.29     12.48 o
   0  10  31        0.65       24.87     16.88 o
   1  10  31       21.61       19.52     12.57 o
   2  10  31        1.57        9.45     12.02 o
   3  10  31       30.64       30.41     13.02 o
   0   0  32        2.64       -9.89     12.81 o
   1   0  32       99.20      152.21     14.44 o
   2   0  32       96.49      113.88     15.97 o
   3   0  32       20.94       16.34     12.47 o
   4   0  32        2.59       -7.64     11.72 o
   5   0  32        8.91       14.63     13.33 o
   6   0  32       45.64       57.70     23.57 o
   7   0  32        0.00        9.78     26.55 o
   1   1  32       15.29        9.69      7.95 o
   2   1  32       28.78       19.22      7.87 o
   3   1  32       28.89       31.78      9.40 o
   4   1  32       16.88        2.05      8.77 o
   5   1  32       51.46       63.77     11.23 o
   6   1  32        8.32       -0.74      9.59 o
   7   1  32       25.17       59.04     13.54 o
   0   2  32       13.62       12.67     11.74 o
   1   2  32       26.32       38.89      9.20 o
   2   2  32        1.76       -7.30      7.30 o
   3   2  32       53.04       67.48     10.31 o
   4   2  32        2.90        6.88      9.02 o
   5   2  32        1.15        1.03     10.10 o
   6   2  32       15.47       13.91     11.79 o
   7   2  32        7.69       -9.50     12.98 o
   1   3  32        0.35       -0.82      7.72 o
   2   3  32        3.45        2.03      8.43 o
   3   3  32       68.24       64.28     10.40 o
   4   3  32        9.91       12.09     10.16 o
   5   3  32       15.15       15.33      9.76 o
   6   3  32       17.73       15.74     11.80 o
   0   4  32       14.96       19.34     12.53 o
   1   4  32       20.40       22.18      9.13 o
   2   4  32       45.06       64.25     10.30 o
   3   4  32       17.94       -1.67      8.76 o
   4   4  32        6.49        9.92      9.50 o
   5   4  32        7.51        2.61      9.54 o
   6   4  32        1.56       16.18     12.02 o
   1   5  32        9.79        2.95      8.46 o
   2   5  32       49.89       68.09     10.68 o
   3   5  32       38.92       60.14     10.77 o
   4   5  32        3.12        1.11      9.16 o
   5   5  32        3.26       18.61     10.29 o
   6   5  32        0.31       -1.71     11.09 o
   0   6  32       12.60       28.84     13.56 o
   1   6  32        3.36       11.73      8.87 o
   2   6  32       40.93       48.18     10.72 o
   3   6  32       59.69       91.61     11.67 o
   4   6  32       24.35       34.81     11.73 o
   5   6  32        0.84      -12.52     12.89 o
   1   7  32        1.24       -8.84      8.84 o
   2   7  32        0.98       -8.04      9.04 o
   3   7  32       16.30       -8.16      9.93 o
   4   7  32        1.67      -10.03     10.03 o
   5   7  32       14.21       14.67     14.56 o
   0   8  32      113.21      119.89     22.21 o
   1   8  32       60.40       79.34     16.49 o
   2   8  32        7.28        3.61     10.84 o
   3   8  32       40.51       35.77     11.70 o
   4   8  32        0.36       16.93     11.83 o
   1   9  32        2.77       10.74     11.93 o
   2   9  32        3.51       -4.52     11.62 o
   3   9  32        8.75       16.64     14.84 o
   0  10  32        0.99       15.87     18.12 o
   1  10  32       54.30       61.11     20.44 o
   1   1  33       23.10       50.16     10.08 o
   2   1  33        4.14       -6.50      7.96 o
   3   1  33        0.11       -8.14      9.49 o
   4   1  33        8.68       12.27     11.05 o
   5   1  33        0.00       -5.79     10.80 o
   6   1  33       38.39       71.83     13.90 o
   0   2  33      118.58      145.35     17.67 o
   1   2  33       16.71       26.64      9.20 o
   2   2  33        1.38        0.11      8.09 o
   3   2  33      259.62      351.09     17.11 o
   4   2  33       16.14       33.61     11.25 o
   5   2  33        0.02       -4.15     10.05 o
   6   2  33        0.81       17.96     11.69 o
   1   3  33       20.92       30.08     10.78 o
   2   3  33        4.71       -8.26      8.26 o
   3   3  33        0.14       -3.42      8.87 o
   4   3  33        0.05        2.34      9.01 o
   5   3  33        4.67       19.46     13.15 o
   6   3  33        3.11       -6.57     14.67 o
   0   4  33       30.63       32.26     13.78 o
   1   4  33        7.21        7.64      8.60 o
   2   4  33       12.25       24.91      9.55 o
   3   4  33        8.77       13.32      9.59 o
   4   4  33       29.76       53.61     10.96 o
   5   4  33       17.88       27.71     11.03 o
   1   5  33      136.46      169.12     13.41 o
   2   5  33        2.62        3.25      9.18 o
   3   5  33        3.27       -6.01      8.64 o
   4   5  33        5.50        7.46     10.14 o
   5   5  33        0.75       -7.54      9.98 o
   0   6  33        1.89        0.49     12.78 o
   1   6  33        1.76       -5.08      8.88 o
   2   6  33       46.90       46.91     10.90 o
   3   6  33       29.62       50.03     11.07 o
   4   6  33        2.54        8.32      9.91 o
   5   6  33       11.33       28.44     16.15 o
   1   7  33       49.52       40.80     10.85 o
   2   7  33       14.65       18.56     10.43 o
   3   7  33       47.99       40.90     12.49 o
   4   7  33       33.21       45.07     12.47 o
   0   8  33        0.18       22.03     27.84 o
   1   8  33       39.96       38.01     12.35 o
   2   8  33        0.16       -2.67     10.60 o
   3   8  33        6.48       10.67     11.38 o
   1   9  33       22.58       31.67     13.34 o
   0   0  34      102.09       91.31     29.90 o
   1   0  34        3.66      -10.23     13.92 o
   2   0  34        9.66       23.73     13.17 o
   3   0  34        4.35        2.76     12.97 o
   4   0  34       17.17       24.99     14.77 o
   5   0  34       81.91      123.17     43.98 o
   1   1  34       46.76       52.53     13.34 o
   2   1  34       13.19        5.56      9.53 o
   3   1  34        4.79        5.60      9.92 o
   4   1  34       33.05       80.84     13.56 o
   5   1  34       10.01       -0.81     12.63 o
   0   2  34       45.53       44.77     15.05 o
   1   2  34        0.00        2.49      8.98 o
   2   2  34       12.84       22.27      9.35 o
   3   2  34        0.92       -0.01     10.05 o
   4   2  34        3.99       10.02     10.77 o
   5   2  34        2.89       -3.92     10.89 o
   1   3  34      105.39      129.09     12.47 o
   2   3  34        6.18       14.69      9.42 o
   3   3  34        3.13       -2.28      9.01 o
   4   3  34       32.70       49.43     14.93 o
   5   3  34        2.64      -10.63     10.63 o
   0   4  34       15.82       41.16     24.01 o
   1   4  34        0.75       -7.26      8.77 o
   2   4  34        4.35       -3.90      8.89 o
   3   4  34        7.73        2.95      9.86 o
   4   4  34       19.56       29.31     11.45 o
   5   4  34       48.06       60.91     13.55 o
   1   5  34        0.34       -6.54      8.55 o
   2   5  34        0.00        7.54      9.50 o
   3   5  34       10.17       39.67     11.16 o
   4   5  34       33.47       64.72     12.33 o
   0   6  34       90.00       97.27     17.14 o
   1   6  34        9.20       -4.75      9.47 o
   2   6  34        0.13        3.54      9.84 o
   3   6  34        1.41        5.64     10.30 o
   4   6  34        2.44        2.35     18.45 o
   1   7  34       11.14       22.65     10.48 o
   2   7  34       28.99       51.73     12.74 o
   3   7  34        2.95        8.48     14.62 o
   0   8  34       31.77       57.58     19.53 o
   1   8  34        5.22       19.94     14.44 o
   1   1  35        4.60       15.70     10.79 o
   2   1  35       86.98      158.30     15.34 o
   3   1  35        3.14       -1.35     10.23 o
   4   1  35       35.83       42.44     12.33 o
   0   2  35       48.39       68.61     16.10 o
   1   2  35       25.27       41.08     11.74 o
   2   2  35        5.75       11.84     13.48 o
   3   2  35        0.60       -1.28     10.89 o
   4   2  35        6.33        0.81     13.22 o
   1   3  35        3.23       -7.14      8.87 o
   2   3  35       78.17      116.72     12.73 o
   3   3  35        6.59       18.14     11.92 o
   4   3  35        9.17       11.01     11.52 o
   0   4  35       91.86      163.12     30.28 o
   1   4  35        7.05       11.16      9.47 o
   2   4  35       23.29       16.09     10.47 o
   3   4  35       24.48        5.72     10.30 o
   4   4  35        1.81        7.30     13.48 o
   1   5  35        0.36       13.68     10.17 o
   2   5  35        0.10       -9.51      9.51 o
   3   5  35       61.29       72.96     12.56 o
   0   6  35       15.14        4.19     14.57 o
   1   6  35       12.64        3.55     10.18 o
   2   6  35       10.77       27.00     11.17 o
   0   0  36      383.93      443.65     47.82 o
   1   0  36       19.69        5.29     19.01 o
   2   0  36        0.03       12.54     25.67 o
   3   0  36       29.61        5.22     23.81 o
   1   1  36        0.59      -11.20     11.20 o
   2   1  36       54.46      109.56     20.85 o
   3   1  36        6.11        6.14     11.20 o
   0   2  36       31.14       52.29     15.77 o
   1   2  36        9.37       14.68     10.92 o
   2   2  36       61.97       89.78     14.20 o
   3   2  36        5.48        0.00     11.09 o
   1   3  36        1.07        2.81      9.81 o
   2   3  36        0.08       -0.48     10.97 o
   3   3  36       37.96       52.75     12.99 o
   0   4  36       15.00       17.75     14.93 o
   1   4  36        3.97       -3.42      9.68 o
   2   4  36        2.37        1.99     10.05 o
   1   5  36        4.21        0.66      9.88 o
   1   1  37        9.34       17.93     13.77 o
   2   1  37       11.53       -1.48     15.83 o
   0   2  37       14.30       17.55     18.19 o
   1   2  37       77.28      123.44     17.49 o
   1   3  37        0.89       10.52     13.63 o
 
